# Supplementary material for: Metabolite Profiling of Paraquat Tolerant Arabidopsis thaliana Radical-induced Cell Death1 (rcd1)—A Mediator of Antioxidant Defence Mechanisms
Source: Antioxidants (Basel). 2022 Oct 15;11(10):2034. doi: 10.3390/antiox11102034 (PMC9598866; doi:10.3390/antiox11102034)
Supplement: Supplementary file 1 [file antioxidants-11-02034-s001.zip › Supplementary Tables.xlsx]

## Sheet: Figure captions&references
Figure No.	Title	Text
Table 1a	NEG_raw_norm	Integrated, normalized (AU/mg/[FW]) peak areas, tentative identifications, references, chemical formulas, exact masses and errors (mDa) between calculated and analyzed exact molecular ion masses of UPLC-ESI(-)/HDMS analysis. Normalized to ISTD and FW (g) in negative mode.
Table 1b	NEG_mean_SE	Mean (AU/mg/[FW]) and standard error of metabolites in UPLC-ESI(-)/HDMS data, negative mode
Table 1c	POS_raw_norm	Integrated, normalized peak areas (AU/mg/[FW]) , tentative identifications, references, chemical formulas, exact masses and errors (mDa) between calculated and analyzed exact molecular ion masses of UPLC-ESI(+)/HDMS analysis. Normalized to ISTD and FW (g) in positive mode.
Table 1d	POS_mean_SE	Mean (AU/mg/[FW]) and standard error of metabolites in UPLC-ESI(+)/HDMS data, positive mode
Table 1e	PDA_Carotenoids_raw_norm	Integrated, normalized peak areas (AU/mg/[FW]) , identifications, chemical formulas, exact masses, retention times, UV maxima (nm), and errors (mDa) between calculated and analyzed exact molecular ion masses of UPLC-ESI(+)/HDMS analysis. Normalized to ISTD and FW (g) in positive mode.
Table 1f	PDA_Carotenoids_mean_SE	Mean (AU/mg/[FW]) and standard error of UPLC-PDA-ESI(+)/HDMS data in positive mode
Table 1g	GCMS_raw_norm	Integrated, normalized peak areas (AU/mg/[FW]) of GC/MS analysis normalized to ISTD and FW(g). Original data in Sipari et al. [13].
Table 1h	GCMS_mean_SE	Mean (AU/mg/[FW]) and standard error of GC/MS data. Original data in Sipari et al. [13].
Table 1i	2wayAnova	2-way ANOVA results of all data: GC/MS, UPLC-ESI/HDMS in positive (+) and negative (-) modes, and UPLC-PDA data of pigments.
Table 1j	Pairwise_LC-MS	Pairwise comparisons for line effects in L and MV treatments and the effect of MV within each line in UPLC-MS data, tested with t-test (MetaboAnalyst).
Table 1k	Pairwise_GCMS	Pairwise comparisons for line effects in L and MV treatments and the effect of MV within each line in GC-MS data, tested with t-test (MetaboAnalyst).
Table 1l	Pairwise_RATIOS	Pairwise comparisons for line effects in L and MV treatments and the effect of MV within each line in specific metabolite ratios, tested with t-test (MetaboAnalyst).
Supplementray References (SR)
SR1. Morreel, K.; Ralph, J.; Kim, H.; Lu, F.; Goeminne, G.; Ralph, S.; et al. Profiling of Oligolignols Reveals Monolignol Coupling Conditions in Lignifying Poplar Xylem. Plant Physiol.; 2004 136, 3537-3549. Doi: 10.1104/pp.104.049304
SR2. Morreel, K.; Dima, O.; Kim, H., Lu; F., Niculaes, C.; Vanholme, R.; et al. Mass spectrometry-based sequencing of lignin oligomers. Plant Physiol.; 2010a 153, 1464-1478. Doi: 10.1104/pp.110.156489
SR3. Morreel, K.; Kim, H.; Lu; F.C.; Dima, O.; Akiyama, T.; Vanholme, R.; et al. Mass spectrometry-based fragmentation as an identification tool in lignomics. Anal. Chem.; 2010b 82, 8095-8105. Doi: 10.1021/ac100968g
SR4. Sisó-Terraza, P.; Luis-Villarroya, A.; Fourcroy, P.; Briat, J.F.; Abadía, A.; Gaymard, F.; Abadía, J.; Álvarez-Fernández, A. Accumulation and Secretion of Coumarinolignans and other Coumarins in Arabidopsis thaliana Roots in Response to Iron Deficiency at High pH. Front Plant Sci.; 2016 23;7:1711. Doi: 10.3389/fpls.2016.01711
SR5. Kai, K.; Horita, J.; Wakasa, K.; Miyagawa, H. Three oxidative metabolites of indole-3-acetic acid from Arabidopsis thaliana. Phytochem.; 2007 68(12): 1651-1663. Doi: 10.1016/j.phytochem.2007.04.030.
SR6. Göbel, C.; Feussner, K.; Kaever, A.; Meinicke, P., Morgenstern, B.; Feussner, I. Identification of metabolic changes after wounding in Arabidopsis thaliana by an unbiased UPLC–MS approach. Chem. Phys. Lip.; 2009 160, S26 Doi: 10.1016/j.chemphyslip.2009.06.024
SR7. Vanholme, R.; Storme, V.; Vanholme, B.; Sundin, L.; Christensen, J.H.; Goeminne, G.; et al. A systems biology view of responses to lignin biosynthesis perturbations in Arabidopsis. Plant Cell.; 2012 24(9):3506-29. Doi: 10.1105/tpc.112.102574
SR8. Huis, R.; Morreel, K.; Fliniaux, O.; Lucau-Danila, A.; Fénart, S.; Grec, S.; et al. Natural hypolignification is associated with extensive oligolignol accumulation in flax stems. Plant Physiol.; 2012 158(4):1893-915. Doi: 10.1104/pp.111.192328
SR9. Tugizimana, F.; Steenkamp, P.A.; Piater, L.A.; Dubery, I.A. Multi-Platform Metabolomic Analyses of Ergosterol-Induced Dynamic Changes in Nicotiana tabacum Cells. PLOS One.; 2014 9(1): e87846. Doi: 10.1371/journal.pone.0087846

## Sheet: a_NEG_raw_norm
Supplementary Table S1a. Integrated peak areas, tentative identifications, references, chemical formulas, exact masses and errors (mDa) between calculated and analyzed exact molecular ion masses of UPLC-ESI(-)/HDMS analysis normalized to ISTD and FW (g) in negative mode.
No	Metabolite group	ID	Chem formula	Ret. Time	detected m/z	calculated m/z	Error (mDa)	Reference	Col light 17	Col light 19	Col light 20	Col light 21	Col light 22	Col light 23	Col light 24	RCD1 light 25	RCD1 light 26	RCD1 light 27	RCD1 light 28	RCD1 light 29	RCD1 light 30	RCD1 light 32	Col MV 33	Col MV 34	Col MV 35	Col MV 37	Col MV 38	Col MV 39	Col MV 40	RCD1 MV 41	RCD1 MV 42	RCD1 MV 43	RCD1 MV 45	RCD1 MV 46	RCD1 MV 47	RCD1 MV 48
7	Amino acid	Pyroglutamic acid	C5H7NO3	0.3348	128.035	128.035	0.1		0.0177782	0.0157865	0.0234409	0.0247113		0.0218228	0.023007	0.0212458	0.0212335	0.0298823	0.0292106	0.0233104	0.0327637	0.0329905	0.0194106	0.0221586	0.0268506			0.0223347	0.0229522			0.0371623	0.0303036	0.0419146	0.036884	0.0391768
49	Amino acid	Tyrosine	C9H11NO3	0.3559	180.066	180.066	0.1					0.00047696		0.00375454	0.00296792	0.00724661	0.00569122	0.00291319			0.00582587	0.00695724	0.0393955	0.0606107	0.0301585			0.0322252	0.0284521
29	Amino acid	Phenylalanine	C9H11NO2	0.649	164.071	164.071	-0.4		0.0247052	0.0332011	0.0118527	0.0187914	0.0568678	0.0390443	0.00962745	0.0196003	0.0146944	0.0267877	0.0374221	0.0253844	0.00338653	0.0170876	0.0725715	0.100819	0.0747365	0.151256	0.119737	0.0542111	0.0501501	0.00704502	0.00543152	0.0119113	0.00143869	0.0105231	0.00162299
70	Amino acid	Tryptophan	C11H12N2O2	0.9846	203.082	203.082	0.1		0.027762	0.0385537	0.0327828	0.0295568	0.0196827	0.0477294	0.0370853	0.0311011		0.0258744	0.0370198	0.00159638	0.0167999	0.0449843	0.112866	0.156194	0.106181	0.166035	0.0454752	0.0800474	0.0715528	0.00239416	0.0154312	0.00378114	0.0226086	0.0181073	0.0162298	0.0216798
34	Amino acid	N-acetyl-leucine	C8H15NO3	1.3823	172.097	172.097	-0.1		0.00611164	0.00847067	0.00572797	0.00710462	0.008056	0.00969139	0.00325445	0.0121092	0.0262365	0.0271051	0.0154455	0.0207283	0.0229331	0.0291732	0.00383852	0.00601844	0.00886437	0.0293885		0.00800171	0.00876781	0.02435	0.0297538	0.0122351	0.0253692	0.0322047	0.0278542	0.0320835
8	Amino acid	N-acetyl-leucine (leucine frag)	C6H13NO2	1.554	130.087	130.087	-0.1		0.0303988	0.0317177	0.0328859	0.0326313	0.0797309	0.0359359	0.0386443	0.0230916	0.0126996	0.0246411	0.0241722	0.025969	0.00401767	0.0276747	0.0303979	0.0322405	0.0323245	0.0932581	0.0759344	0.0268763	0.0314725	0.0237689	0.0140667	0.0093196	0.0262627	0.0304587	0.0270252	0.0311221
33	Amino acids	N-acetyl-isoleucine	C8H15NO3	1.5531	172.097	172.097	-0.1		0.0372436	0.0353508	0.0383506	0.0374615	0.152667	0.044269	0.0511292	0.0232809	0.0232221	0.0220668	0.0182951	0.0266241		0.0278339	0.0433207	0.035251	0.0397935	0.182033	0.156319	0.0333673	0.0403631	0.0254429	0.0222942	0.0218902	0.0271753	0.0287749	0.0255914	0.0303128
36	Antioxidant	Ascorbate	C6H8O6	0.2928	175.024	175.024	-0.3		0.00526568	0.0433975	0.0361376	0.017444	0.0691505	0.00187303	0.0133414	0.0253499	0.00528675	0.00727749	0.0229394	0.0191962	0.0212535	0.0346259								0.00950911			0.0133714		0.0117579	0.00535029
88	Antioxidant	Pantothenic acid vitamin B5	C9H17NO5	0.7404	218.104	218.103	-1.1		0.00932126	0.00365819	0.00522886	0.00120177	0.00605815	0.0161878	0.0155148	0.0113779	0.00828228	0.000563444	0.00619047	0.0127223	0.00577524	0.00396749	0.0148779	0.00151134	0.00114307	0.0306951	0.00317441	0.0118528	0.0132683	0.00219073	0.015669	0.000586576	0.0102971	0.00888292	0.00110461	0.0129199
37	Antioxidant	Ascorbic acid frag	C6H8O6	1.8604	175.025	175.024	0.8		0.026411	0.0261695	0.0343276	0.033323		0.043642	0.0271739	0.0404827	0.0467684	0.00281501		0.0335408	0.0600107	0.0538992									0.0735041	0.0737179		0.0419902	0.0481158	0.0580826
233	Apocarotenoid	Corchoionoside C1	C19H30O8	1.6224	385.184	385.186	-1.9	[SR1], [SR2], [SR3]	0.050413	0.0229532	0.0480494	0.0426808	0.092357	0.0404644	0.0484081	0.0711999	0.0121211	0.00909009	0.0249883	0.0218909	0.0609203	0.0739148	0.0526521	0.0636541	0.0349261	0.0785125	0.0271835	0.0434856	0.0377003	0.0276289	0.0469975	0.0819548	0.0550402	0.0345685	0.0128943	0.0695307
234	Apocarotenoid	Corchoionoside C2	C19H29O8	1.8973	385.186	385.186	0	[SR1], [SR2], [SR3]	0.0141658	0.00735939	0.0133193	0.00892059		0.00594787	0.0121952	0.00991067	0.00385584		0.0103081	0.0052003	0.00351788	0.00639767	0.016645	0.0166958	0.0190456	0.0176403	0.00674093	0.013374	0.0108559	0.0033485	0.0135602	0.0051971	0.0104084	0.0138192		0.0042723
337	Apocarotenoid	Blumenol A acetylmalonyl hex frag.	C23H34O10	2.41	469.206	469.207	-1.8	[SR1], [SR2], [SR3]		0.00645699	0.00870596	0.0149124	0.0154091	0.0116971	0.0086635	0.00159219	0.00381407	0.00578632	0.00303864	0.00941668	0.00271372	0.005135	0.0124011	0.00828691	0.00251285	0.021026	0.0160964			0.00533364	0.00566289	0.000625671	0.000780922	0.00511252	0.00341821	0.000734876
443	Flavonoid	K-3-O-Glu-Glu-7-Rha or Q-3-Rha-Glu-7-Rha (-Rha)	C27H30O16	1.4984	609.147	609.146	1.1	[SR1], [SR2], [SR3]	0.0442527	0.0270505	0.0447949	0.0609866		0.0498135	0.0426629	0.0503832	0.0575144	0.0646504	0.0549234	0.0773044	0.0847823	0.0690638	0.0433509	0.0471781	0.024873			0.0321581	0.0400325	0.0829545	0.0699545	0.0394499	0.0542068	0.0561475	0.0530336	0.0616405
497	Flavonoid	K-3-O-Glu-Glu-7-Rha or Q-3-Rha-Glu-7-Rha	C33H40O20	1.4984	755.202	755.203	-1.9	[SR1], [SR2], [SR3]	0.122739	0.087635	0.127443	0.128951	0.201615	0.147704	0.124793	0.119882	0.096376	0.141003	0.144147	0.131617	0.167805	0.153397	0.127192	0.118905	0.0802037	0.162606	0.137836	0.0525226	0.101648	0.175803	0.145307	0.0854025	0.113674	0.10017	0.103671	0.135388
492	Flavonoid	K-3-O-Glu-Rha-Rha-7-Rha (Rha)	C33H40O19	1.6286	739.208	739.209	-0.9	[SR1], [SR2], [SR3]	0.938897	0.847571	1.0679	1.08987	1.58689	1.08307	1.01258	1.40031	1.30269	1.43388	1.36035	1.43299	1.4569	1.76753	1.0375	1.11774	0.907273	1.58985	1.31617	0.82303	0.908216	1.46366	1.49721	1.14688	1.25791	1.41483	1.23924	1.46993
433	Flavonoid	K-3-O-Glu-Rha-7-Rha (-Rha-Rha)	C27H30O15	1.6296	593.15	593.151	0.7	[SR1], [SR2], [SR3]	0.0290314		0.0328933			0.0339105	0.0318672			0.0257595	0.0489488	0.0441724			0.0330183		0.0288101			0.0255553	0.0288922
434	Flavonoid	K-3-O-Glu-7-O-Rha	C27H30O15	1.6916	593.15	593.151	0.7	[SR1], [SR2], [SR3]	0.117138	0.0610132	0.120225	0.114416	0.0325687	0.136687	0.123123	0.0922676	0.0849625	0.149606	0.133623	0.117821	0.1183	0.110298	0.127822	0.100062	0.0918571	0.192911	0.165102	0.0924962	0.106824	0.153959	0.110606	0.0596278	0.0872013	0.142788	0.0798185	0.101539
499	Flavonoid	Q-3-O-(coumaroyl)-sophoroside or K-3-O-sophoroside-7-O-Glu	C33H40O21	1.7261	771.198	771.198	-0.8			0.0144465	0.0203171		0.0372154	0.0212792	0.0201663	0.0263033			0.0196259		0.047947		0.0245332	0.023438	0.0189121	0.0297002	0.0359085				0.0210382	0.013183			0.0106321
496	Flavonoid	Q-3-Rha-Glu-7-Rha	C33H40O20	1.7732	755.201	755.203	-2.3	[SR1], [SR2], [SR3]	0.106826	0.0646819	0.112856	0.110649	0.215382	0.114383	0.098971	0.0327954	0.0259943	0.0100062	0.0435254	0.025972	0.0248218	0.0152817	0.112854	0.120598	0.0633518	0.130614	0.127307	0.0786419	0.0800073	0.0416241	0.0490088		0.0289567	0.0268607	0.0261487	0.0416623
442	Flavonoid	Q-3-Rha-Glu-7-Rha (-Rha)	C27H30O16	1.7837	609.145	609.146	-0.2	[SR1], [SR2], [SR3]	0.847511	0.606813	0.932313	0.878957	1.62729	0.900632	0.757771	0.93032	0.910413	1.28702	1.27711	1.27533	1.56089	1.29379	0.863798	0.910923	0.511446	1.43774	1.12832	0.71342	0.734724	1.53058	1.45477	0.698557	1.03038	0.929524	0.944651	1.21243
494	Flavonoid	Q-3-O-Rha-Rha-7-Glu	C33H40O20	1.9171	755.201	755.203	-2.7	[SR1], [SR2], [SR3]	0.0161302	0.0366483	0.0509208	0.0372315		0.0210965	0.0495365	0.0526069	0.0419566	0.0199254	0.0426396	0.0593234	0.0457958	0.056187	0.00465504	0.0222503	0.0480526			0.0384021	0.0170013	0.0170453	0.0765677	0.0217126	0.0400766	0.0247939	0.0537163	0.0593814
491	Flavonoid	K-3-O-Rha-Glu-7-Rha	C33H40O19	1.9838	739.207	739.209	-1.3	[SR1], [SR2], [SR3]	0.339294	0.203614	0.342601	0.428866	0.689732	0.356568	0.309433	0.0235987	0.0285276	0.0311909	0.0662707	0.0460471	0.0461369	0.0308797	0.369536	0.402063	0.183118	0.493368	0.416742	0.240798	0.287649	0.0449782	0.0275763	0.0169091	0.0256549	0.0258828	0.0248175	0.0255067
436	Flavonoid	K-3-O-Rha-7-O-Glu	C27H30O15	1.9927	593.15	593.151	0.2	[SR1], [SR2], [SR3]	1.76805	1.44088	1.98118	2.14971	3.22773	1.90649	1.6339	2.41642	2.54188	2.93889	2.93627	3.22518	3.32796	3.34154	1.9241	2.07144	1.46183	3.06701	2.47018	1.52997	1.60959	3.34389	3.32128	2.07736	2.44013	2.51386	2.44488	2.78333
282	Flavonoid	K-3-O-Rha-7-O-Glu (-Glu)	C21H20O10	1.993	431.099	431.098	0.7		0.0198131	0.0168528	0.0222306	0.026915		0.0205587	0.0189804	0.0301776	0.0346106	0.0366422	0.0403424	0.0379671	0.045809	0.0422799	0.0217311	0.0238171	0.015733			0.0192011	0.0168052	0.0391459	0.0409435	0.0273853	0.0322439	0.0307176	0.0317291	0.0342781
310	Flavonoid	K-3-O-Rha-7-O-Glu (-Rha)	C21H20O11	1.9945	447.093	447.093	0.6		0.0301344	0.0262244	0.0354521	0.0402319	0.0585682	0.0325843	0.0269836	0.0441972	0.0479456	0.0568757	0.053145	0.0631987	0.0623865	0.0636672	0.0333485	0.0340768	0.0244692	0.050789		0.0266497	0.0387514	0.0572534	0.0597317	0.0392712	0.0437195	0.0709425	0.0470594	0.0509715
441	Flavonoid	Isorha-3-O-Glu-7-O-Rha frag (-CH3)	C27H30O16	2.0502	609.145	609.146	-0.3	[SR1], [SR2], [SR3]	0.0361948	0.0220392	0.044285	0.0595749	0.13215	0.0526846	0.044553			0.0112519	0.0125237	0.0106434			0.0448837	0.0419746	0.0141697	0.061566	0.0666054	0.0322292	0.0333037	0.0117764	0.0062549				0.00718349
448	Flavonoid	Isorha-3-O-Glu-7-O-Rha	C28H32O16	2.0605	623.161	623.161	-0.6		0.213213	0.144967	0.216235	0.230162	0.286388	0.225241	0.194984	0.218573	0.257005	0.329753	0.304294	0.351191	0.405019	0.321912	0.217194	0.227282	0.121488	0.283825	0.186969	0.174169	0.190286	0.416438	0.379397	0.155069	0.263545	0.237765	0.24611	0.294299
495	Flavonoid	K-3-O-Glu-Glu-7-O-Rha	C33H40O20	2.0883	755.201	755.203	-2.7	[SR1], [SR2], [SR3]	0.00813723	0.0077343	0.0062439	0.00704161		0.00797372	0.0046179	0.00340606		0.00436371	0.00525778	0.00994925	0.00875909		0.00398235	0.00937788	0.00678829					0.00511468			0.00662582	0.00869495	0.00918505	0.0109533
329	Flavonoid	Q-3-O-Glu	C21H20O12	2.1232	463.089	463.088	1.5		0.016501	0.0183391	0.0159739	0.0207753	0.037372	0.0236584	0.00329169	0.0533874	0.0364045			0.0388767	0.00328169	0.065109		0.014055		0.0347406	0.0230789	0.0125981	0.00692249	0.032502	0.0284593		0.0377198	0.058741	0.0026807	0.049227
480	Flavonoid	Q-3-O-(malonyl)-Glu-7-O-Glu	C30H32O20	2.1672	711.141	711.141	0.6		0.0169761	0.0192398	0.0227383	0.0213182	0.0268191	0.0200112	0.0183774	0.014557	0.00679117		0.0092484	0.00678322		0.00611117	0.0158617	0.0174661	0.0160701	0.0263305	0.0169005	0.010649	0.0122117	0.00102535	0.0108123	0.003383	0.00875904	0.00508608
518	Flavonoid	K-3-O-(coumaryl)-sophoroside-7-O-Glu	C42H46O23	2.233	917.232	917.235	-2.9		0.055537	0.0666306	0.0604079	0.0500356	0.185456	0.0685767	0.0954911	0.0574597	0.0308729	0.0356198	0.0269321	0.0326252	0.0356194	0.0768191	0.0481049	0.0472036	0.0540417	0.17983	0.14076	0.0316025	0.0388468	0.0280742	0.0338809	0.0219421	0.0426456	0.0498913	0.0422265	0.0419127
425	Flavonoid	K-3-O-Rha-7-O-Rha	C27H30O14	2.2393	577.155	577.156	0.2	[SR1], [SR2], [SR3]	0.867647	0.845286	0.980865	0.84718	1.33072	1.02956	0.877996	1.95731	1.96633	1.99984	1.92324	1.52397	1.70786	2.72007	0.998961	1.17551	1.07506	1.64209	1.3973	0.91204	0.987696	1.72268	2.06817	2.02274	1.83837	2.0382	1.72329	2.04032
283	Flavonoid	K-3-O-Rha-7-O-Rha (-Rha)	C21H20O10	2.2413	431.099	431.098	0.9		0.0254864	0.0238097	0.0300319	0.0274204	0.0297325	0.0313387	0.0256893	0.0573625	0.0573245	0.0578657	0.0532381	0.0433395	0.0510153	0.0758422	0.0271695	0.0330073	0.0305737	0.0371704	0.0280106	0.0243929	0.0270951	0.0450926	0.0542863	0.0551902	0.0536062	0.0560304	0.0477465	0.0565317
493	Flavonoid	K-3-Glu-Rha-7-Rha like	C33H40O19	2.2476	739.208	739.209	-0.7	[SR1], [SR2], [SR3]	0.00669033	0.00832168	0.00266996		0.0138233		0.0082675	0.0161667	0.00770625	0.0122245	0.00718793	0.00146887	0.0111933	0.0181962		0.00843257	0.00413232	0.0149423	0.0130017	0.00556226	0.00491553	0.00974596		0.00784717	0.0105899	0.0107834	0.0127014	0.0120137
435	Flavonoid	K-3-Glu-7-O-Rha	C27H30O15	2.3092	593.15	593.151	0.7	[SR1], [SR2], [SR3]	0.0880275	0.0499519	0.0927538	0.133209	0.269848	0.10915	0.0932783	0.00305666	0.00184731	0.0128199	0.0164551	0.0130793	0.0167457		0.10158	0.103003	0.0472245	0.135344	0.14231	0.0566663	0.0774617	0.0154295			0.00800861			0.00776276
158	Flavonoid	Q-3-O-Rha (quercetin)	C15H9O7	2.3779	301.02	301.027	6.7		0.0342938	0.0303179	0.0446917	0.0453278	0.00701135	0.0329283	0.0223858	0.0672308	0.0793104	0.070981	0.104021	0.0699633	0.0776737	0.0773985	0.0387835	0.0551516	0.0412428	0.00615511	0.0249946	0.0382629	0.033116	0.0688519	0.102488	0.101891	0.0608758	0.0647025	0.0651823	0.0740985
309	Flavonoid	Q-3-O-Rha	C21H20O11	2.3894	447.093	447.093	0.3		0.0395976	0.026531	0.0547092	0.0752101	0.148508	0.0493525	0.0423949	0.0687054	0.0930821	0.129186	0.0802404	0.164569	0.141685	0.0913065	0.0472279	0.0521164	0.0209717	0.0791893	0.055878	0.0269757	0.0344021	0.127203	0.129462	0.0429992	0.0921735	0.0837834	0.0829876	0.0947791
344	Flavonoid	Isorha-3-O-Glu	C22H22O12	2.4691	477.103	477.103	-0.3		0.412136	0.353781	0.369863	0.456005	0.688717	0.510475	0.697906	0.877713	0.489991	0.871791	0.329348	0.752193	0.44164	0.939415	1.13987	0.612077	0.758378	2.0376	1.96858	0.867175	0.88912	0.644461	0.43472	0.186851	0.435572	0.397654	0.326272	0.371097
308	Flavonoid	K-3-O-Glu	C21H20O11	2.8232	447.092	447.093	-0.2		0.0203046	0.0135298	0.017736	0.0202444	0.0298343	0.0198504	0.0167614	0.0292997	0.0350618	0.0335721	0.0295248	0.0302573	0.0364863	0.0397858	0.0180208	0.022227	0.0128885	0.0493509	0.0250906	0.0114155	0.013028	0.0187172	0.0407411	0.0270458	0.029802	0.0173234	0.0338081	0.0368809
417	Flavonoid	K-3-O-Rha-7-Ara	C26H28O14	3.1506	563.136	563.14	-4	[SR1], [SR2], [SR3]	0.00194989	0.0107805	0.0125253	0.0082537	0.053158	0.00635124	0.0178527	0.00405596	0.000575601	0.00051496	0.00160378		0.000874644		0.0061449	0.0201867	0.0013841	0.0395202	0.0166233	0.00323364		0.00231178	0.011886	0.000621327	0.000652145	0.00218053	0.000756438	0.00938088
281	Flavonoid	K-3-O-Rha	C21H20O10	3.2458	431.097	431.098	-0.5		0.0691294	0.0507408	0.0699133	0.074046	0.204693	0.0785021	0.0698142	0.142583	0.145248	0.159033	0.110924	0.146023	0.141425	0.206471	0.064733	0.0692144	0.0533909	0.173859	0.109289	0.0363024	0.0525092	0.166673	0.183496	0.126313	0.169213	0.167167	0.150743	0.172096
269	Glucosinolate	3-methylsulfinylpropyl GLS	C11H21O10NS3	0.3092	422.024	422.025	-0.7	[SR1], [SR2], [SR3]	0.0171283	0.0168391	0.0219713	0.0161502	0.0351539	0.0192517	0.0270612	0.0404658	0.0252227	0.0328694	0.0098067	0.0281649	0.0257946	0.0443221	0.0110845	0.0147357	0.0924452	0.0625138	0.0602877	0.0637098	0.0226375	0.0280679	0.0383737	0.0149304	0.0269255	0.032068	0.0217057	0.0302582
291	Glucosinolate	4-methylsulfinylbutyl GLS	C12H23O10NS3	0.3169	436.04	436.041	-0.5	[SR1], [SR2], [SR3]	0.471959	0.474496	0.566261	0.475206	0.557996	0.519653	0.588387	0.848119	0.639259	0.815314	0.647694	0.715356	0.744894	1.06094	0.561318	0.684224	0.754256	0.753514	0.691642	0.543884	0.526308	0.655593	0.783642	0.645916	0.611522	0.779071	0.678056	0.752988
247	Glucosinolate	2-hydroxy-2-methylpropyl GLS	C11H21NO10S2	0.3173	390.052	390.053	-1.3	[SR1], [SR2], [SR3], [72]	0.0106085	0.00969629	0.0172654	0.0166		0.0126398	0.0117653	0.0174641	0.00957136			0.0168766	0.0356305	0.0338182	0.0151792	0.0145941	0.0174444	0.00153413	0.0210148	0.0127641	0.0124963		0.0146851	0.00656153	0.0111255	0.0138118	0.0120334
317	Glucosinolate	5-methylsulfinylpentyl GLS	C13H25O10NS3	0.3833	450.054	450.056	-1.9	[SR1], [SR2], [SR3]	0.083165	0.0895963	0.100307	0.0920839	0.116644	0.0972081	0.114161	0.118091	0.0787317	0.0982595	0.0340527	0.0982624	0.0868622	0.133659	0.103611	0.1168	0.126525	0.159448	0.154969	0.0915486	0.0932892	0.080594	0.0942883	0.0747104	0.0852795	0.0986308	0.0882619	0.0980992
328	Glucosinolate	4-hydroxyglucobrassicin	C16H20O10N2S2	0.6017	463.049	463.048	0.8	[SR1], [SR2], [SR3]	0.164534	0.156371	0.194892	0.194736	0.372789	0.216045	0.250713	0.238228	0.139238	0.268729	0.144211	0.286271	0.290816	0.227417	0.354283	0.296981	0.298349	0.585088	0.706462	0.307343	0.26146	0.183717	0.151357	0.063031	0.154117	0.149212	0.121531	0.106878
346	Glucosinolate	7-methylsulfinylheptyl GLS2	C15H29O10NS3	0.8445	478.087	478.087	-0.1	[SR1], [SR2], [SR3]	0.0849229	0.0871446	0.1019	0.106083	0.160751	0.104241	0.0945431	0.100901	0.0624002	0.0933363	0.0453428	0.0991	0.0990447	0.108341	0.115244	0.117411	0.116179	0.19479	0.23155	0.089684	0.0860565	0.0853055	0.083059	0.0238979	0.0716564	0.0876428	0.0666749	0.0779585
267	Glucosinolate	methylthiobutyl GLS	C12H23O9NS3	0.8549	420.045	420.046	-0.5		0.350342	0.610481	0.411057	0.311425	0.413815	0.430808	0.755051	0.427535	0.180722	0.572774	0.0569173	0.10868	0.401256	0.565118	0.836091	0.572105	0.872887	0.692949	0.684696	0.596894	0.274269	0.217121	0.0558881	0.0868118	0.23327	0.245887	0.269349	0.198756
290	Glucosinolate	4-methylsulfinylbutyl GLS2	C12H23O10NS3	0.8559	436.039	436.041	-1.4	[SR1], [SR2], [SR3]	0.00828613	0.0220574	0.00475997	0.0179652			0.0460513	0.0255748		0.00190565	0.00766473		0.00372539	0.00393099	0.0339369	0.0703873	0.00972233				0.00237723	0.0075665		0.0110808	0.0265193	0.00491061	0.0013334
345	Glucosinolate	7-methylsulfinylheptyl GLS	C15H29O10NS3	0.8774	478.087	478.087	-1	[SR1], [SR2], [SR3]	0.00365513	0.00237131	0.00541378			0.00574855	0.00428661	0.00491297	0.00790348	0.0161664	0.00616268	0.0211269	0.0209773	0.0122557	0.00445468	0.00067504	0.00211258			0.00140508	0.00253847	0.0213574	0.0192933	0.000641099	0.0109468	0.00111593	0.00827995	0.00912799
292	Glucosinolate	4-methylsulfinylbutyl GLS3	C12H23O10NS3	0.9088	436.041	436.041	0.3	[SR1], [SR2], [SR3]	0.0141028	0.00739066	0.0115023	0.0457107	0.00273614	0.052462	0.0158505	0.0171496	0.0405767	0.0540926		0.0155298	0.0639292	0.0716865	0.0136144	0.0414213	0.015459		0.00535	0.0610761	0.0522066	0.0474613		0.0347765	0.00222352	0.00252166	0.00202774
268	Glucosinolate	4-methylthiobutyl GLS	C12H23O9NS3	0.9097	420.045	420.046		[SR1], [SR2], [SR3]	0.988244	0.944838	0.339373	0.939858	1.23631	0.349197	1.82939	1.28945	0.616377	0.924913	0.587155	0.30582	0.919803	1.11386	2.07786	1.82064	2.28989	2.11481	2.14028	1.81241	1.65658	0.574641	0.493237	0.300121	0.735695	0.724339	0.540271	0.467233
307	Glucosinolate	Indolyl-3-methyl GLS3	C16H19O9N2S2	0.9423	447.053	447.053	0.1	[SR1], [SR2], [SR3]																							0.0140466	0.0115637	0.0344577
305	Glucosinolate	Indolyl-3-methyl GLS2	C16H20O9N2S2	0.9842	447.052	447.053	-0.8	[SR1], [SR2], [SR3]	0.365906	0.442322	0.341831	0.406587	0.274517	0.489684	0.605154	0.632471	0.528278	0.760758	0.359199	0.42202	0.653534	1.03131	0.619719	0.560165	0.758431	0.478158	0.430843	0.541337	0.616435	0.725062	0.602799	0.462047	0.578291	0.726508	0.600277	0.700705
306	Glucosinolate	Indolyl-3-methyl GLS	C16H20O9N2S2	1.0447	447.052	447.053	-0.8	[SR1], [SR2], [SR3]	0.930237	1.09412	1.16763	1.1605	1.23342	1.29546	1.54446	1.98219	1.39009	1.81313	1.1384	0.530261	1.62782	2.45586	1.54336	1.36899	1.86844	2.0338	1.99701	1.53764	1.57706	1.64568	1.67081	1.15917	1.43403	1.82725	1.50521	1.78365
381	Glucosinolate	hydroxy-8-methylsulfinyloctyl GLS	C16H31O11NS3	1.0559	508.097	508.098	-0.8	[SR1], [SR2], [SR3]	0.00940938	0.00741432	0.00608084	0.00981563	0.0130767	0.00916768	0.00996939	0.013573	0.00328674	0.0116111			0.00928822	0.00336963	0.0197599	0.0163816		0.0216402	0.0185527	0.0135372	0.00910193	0.0156103			0.00880414	0.0086302	0.00772321	0.0047758
362	Glucosinolate	8-methylsulfinyloctyl GLS2	C16H31O10NS3	1.1413	492.101	492.103	-2.6	[SR1], [SR2], [SR3]								0.000118984	0.00063559		0.000267139		0.000410211			9.48396e-05		0.0553682	0.00485973
365	Glucosinolate	8-methylsulfinyloctyl GLS3	C16H31O10NS3	1.1935	492.102	492.103	-1.5	[SR1], [SR2], [SR3]	0.103319	0.169066	0.169408	0.0261693	0.140508	0.157207	0.165415	0.175362	0.0740297	0.188393	0.0641212	0.173099	0.132827	0.194515	0.196017	0.0907208	0.132211	0.148351	0.157457	0.190087	0.146548	0.166591	0.0576945	0.0521781	0.096338	0.183475	0.118803	0.138796
366	Glucosinolate	8-methylsulfinyloctyl GLS	C16H31O10NS3	1.2365	492.103	492.103	-0.7	[SR1], [SR2], [SR3]	0.463918	0.448229	0.452297	0.414344	0.595236	0.516192	0.615286	0.537321	0.342904	0.540662	0.304433	0.49326	0.490304	0.639495	0.642981	0.534595	0.562036	0.777603	0.837759	0.485798	0.501389	0.439165	0.372042	0.228158	0.358242	0.451924	0.32341	0.342082
289	Glucosinolate	5-methylthiopentyl GLS	C13H24O9NS3	1.2941	434.061	434.061	-0.1	[SR1], [SR2], [SR3]	0.00379735		0.00960767	0.00241305	0.0384093	0.0158854			0.00310795	0.00713144	0.0016031			0.00494052		0.0244476		0.051584	0.0950885	0.0360892	0.0126499	0.00479851	0.00532837	0.00107789		0.00333137	0.00302625
270	Glucosinolate	2-phenylethyl GLS	C15H21O9NS2	1.2976	422.057	422.058	-0.9	[SR1], [SR2], [SR3]	0.0310264	0.00676882	0.0397478	0.037049	0.0542336	0.0466353	0.0479993	0.0573182	0.0210691	0.0489832	0.00265736	0.0381387	0.022849	0.0578213	0.0553679	0.0463809	0.0665227	0.101976	0.103152	0.0526039	0.0145446	0.00313281	0.016899	0.0148759		0.0205853		0.00996126
288	Glucosinolate	5-methylsulfinylpentyl GLS2	C13H25O9NS3	1.329	434.06	434.061	-0.8	[SR1], [SR2], [SR3]	0.0736338	0.0887826	0.0985505	0.0809897	0.155839	0.106871	0.145583	0.0978181	0.0413968	0.0882295	0.0460426	0.0716442	0.0736125	0.0871489	0.186459	0.150149	0.201094	0.272001	0.277414	0.160528	0.139341	0.05146	0.0537993	0.0219496	0.0556514	0.0532572	0.0412382	0.0369979
318	Glucosinolate	5-methylsulfinylpentyl GLS3	C13H25O10NS3	1.3308	450.055	450.056	-1.5	[SR1], [SR2], [SR3]	0.0102008	0.0109541	0.00587985	0.00398551	0.00322927	0.0117009	0.0151017	0.001358		0.0106338	0.0103027		0.00746409	0.0145721	0.0203209	0.0182008	0.018577	0.0118486	0.0151877		0.00515352	0.000765847	0.00137717		0.00098811	0.00113679	0.00191067	0.00496453
342	Glucosinolate	N-methoxy-indolyl-3-methyl GLS	C17H22O10N2S2	1.4378	477.063	477.064	-0.8																			0.305326	0.432404		0.00143413
254	Glucosinolate	5-methylpentyl GLS	C13H25O9NS2	1.6511	402.089	402.089	-0.5	[SR1], [SR2], [SR3]	0.0455515	0.051737	0.0536959	0.0409001	0.0874438	0.0563089	0.0570794	0.0967732	0.0306886	0.0807753	0.0432772	0.0635754	0.0717348	0.0959289	0.0667677	0.0603997	0.0803417	0.163943	0.164191	0.0606325	0.0562533	0.0591446	0.0537926	0.0335752	0.061618	0.0586593	0.0455597	0.0522721
341	Glucosinolate	1-methoxyglucobrassicin	C17H22O10N2S2	1.794	477.063	477.064	-1.2		0.444844	0.358726	0.400038	0.392184	0.934445	0.494687	0.749309	0.439854	0.287321	0.68884	0.292331	0.590734	0.604171	0.506465	0.811717	0.493011	0.46958	1.41969	1.45342	0.713946	0.64761	0.44212	0.292165	0.098335	0.313937	0.24528	0.225711	0.185065
208	Glucosinolate	2-propenyl GLS	C10H17NO9S2	1.8196	358.026	358.027	-0.2		0.00141659	0.00619283	0.00386867	0.00219324	0.0145177	0.00733555	0.00170484	0.00336342	0.00156633	0.00348305	0.00165829			0.00352156	0.00940048	0.00267625	0.00195427			0.00296709	0.0062336	0.00267602	0.00195386	0.000366984	0.00203385	0.00224838	0.00239282	0.0032497
352	Glucosinolate	benzoyloxy-3-butenyl GSL	C17H23NO11S2	1.8285	480.063	480.063	-0.6	[SR1], [SR2], [SR3]	0.177328	0.181485	0.275533	0.229166	0.427271	0.240006		0.351626	0.18935	0.360801	0.220084	0.378478	0.339507	0.418142								0.129967	0.297726	0.143679	0.273619	0.295724	0.250654	0.254991
343	Glucosinolate	4-methoxyglucobrassicin	C17H22O10N2S2	1.8387	477.063	477.064	-0.7		1.08038	1.16549	1.38031	1.05571	1.98675	1.28672	1.3728	1.33098	0.941715	1.17843	1.14462	1.01547	1.04552	1.516	1.27468	1.33882	1.4055	2.3236	2.06301	1.10089	1.18412	1.14569	1.18245	1.05957	1.13367	1.32193	1.1623	1.45227
262	Glucosinolate	5-methylhexyl GLS	C14H27O9NS2	2.2734	416.104	416.105	-1	[SR1], [SR2], [SR3]	0.0334635	0.0372949	0.0422734	0.030022	0.0675994	0.0416153	0.0422233	0.0589488	0.0322659	0.0558118	0.0293132	0.0370638	0.0383673	0.056592	0.0572194	0.0505627	0.0700488	0.122426	0.14097	0.0528685	0.0455114	0.03003	0.0297161	0.00794259	0.0342628	0.0360351	0.0250595	0.0288173
326	Glucosinolate	7-methylthioheptyl GLS 2	C15H29O9NS3	2.3392	462.091	462.093	-1.7	[SR1], [SR2], [SR3]								0.00184858	0.00146905		0.0025586				0.00221723	0.00329492	0.00284879	0.0341356	0.0446232	0.0062648
327	Glucosinolate	7-methylthioheptyl GLS	C15H28O9NS3	2.3935	462.092	462.093	-0.4	[SR1], [SR2], [SR3]																		0.0775379	0.109246	0.00065636
347	Glucosinolate	7-methylsulfinylheptyl GLS3	C15H29O10NS3	2.3972	478.088	478.087	0.2	[SR1], [SR2], [SR3]	0.00463852	0.0232949	0.0233067	0.0270781	0.0520483	0.0036181	0.0254893	0.0249106	0.00157912		0.0113268	0.022193	0.00253054	0.0021682	0.0359976	0.0305312	0.0314841	0.0670865	0.00480871	0.0224854	0.0231115	0.0159625	0.0199919		0.00176749	0.0239216	0.0168183	0.0153214
380	Glucosinolate	benzoyloxypentyl GLS	C19H27NO11S2	2.6242	508.091	508.095	-3.9	[SR1], [SR2], [SR3]	0.00198583	0.000967641	0.00399055	0.00224376	0.00704778		0.00406423	0.00204069	0.000883646		0.00154792	0.00122367	0.00230231	0.00383291	0.00583107	0.0046287	0.00694087						0.00200959		0.00105372	0.00220108		0.00350102
363	Glucosinolate	8-methylsulfinyloctyl GLS4	C16H31O10NS3	2.7185	492.101	492.103	-2.1	[SR1], [SR2], [SR3]	0.00117857	0.00121084	0.00444793	0.00473239		0.00191659	0.0093672	0.00450012	0.00495846	0.0172066	0.000727616	0.00757769		0.00600346	0.019549	0.00427127	0.00494365	0.0553333	0.0467604	0.014737	0.0139189	0.00147246	0.00274282			0.00208737	0.00126606
339	Glucosinolate	8-methylthiooctyl GLS	C16H31O9NS3	2.8882	476.107	476.108	-1	[SR1], [SR2], [SR3]	0.0219245	0.0183232	0.0215526	0.0149009	0.0278656	0.0175127	0.0173395	0.0263764	0.0225968	0.0220114	0.0276764	0.0178158	0.0257571	0.0279626	0.0223243	0.0220844	0.0273282	0.0328994	0.0357454	0.0160686	0.0144526	0.0216117	0.0310646	0.025155	0.017296	0.0236569	0.0240694	0.00744031
340	Glucosinolate	8-methylthiooctyl GLS2	C16H31O9NS3	2.9445	476.108	476.108	-0.5	[SR1], [SR2], [SR3]																		0.197462	0.210649		0.000130955
364	Glucosinolate	8-methylsulfinyloctyl GLS5	C16H31O10NS3	2.9468	492.102	492.103	-1.6	[SR1], [SR2], [SR3]	0.0297677	0.0248683	0.0303614	0.0293239	0.0486727	0.0319018	0.0289532	0.0437927	0.0348353	0.0532948	0.0419579	0.0491412	0.0502646	0.0484072	0.0424692	0.0437755	0.0378977	0.073926	0.072676	0.0483757	0.0394899	0.0438627	0.0406139	0.0190649	0.0317123	0.0292925	0.0257599	0.00969467
335	Glucosinolate catabolites	5-Glu-ascorbigen	C21H27O11N	1.5788	468.152	468.151	1.8	[SR1], [SR2], [SR3]	0.0659435	0.0460717	0.0695943	0.0646996	0.106452	0.0599783	0.0634301	0.108578	0.0894068	0.0733018	0.0942793	0.111476	0.0989895	0.11545	0.0713119	0.0802332	0.0896639	0.0836157	0.0915743	0.0460637	0.0443754	0.0879057	0.14775	0.121547	0.0650114	0.10596	0.0822917	0.105419
372	Glucosinolate catabolites	5-Glc-dihydroneoascorbigen2	C22H29O12N	2.3275	498.16	498.161	-0.8	[SR1], [SR2], [SR3]	0.0794583	0.0515253	0.0758209	0.0856736	0.0982106	0.0777244	0.0716193	0.101638	0.0736295	0.0693873	0.083365	0.10057	0.0725122	0.0925212	0.0930512	0.0977591	0.0873457		0.0369105	0.0504925	0.0456989	0.0829521	0.135482	0.101318	0.0638418	0.0825112	0.066899	0.0781157
371	Glucosinolate catabolites	5-Glc-dihydroneoascorbigen1	C22H29O12N	2.5432	498.16	498.161	-1.2	[SR1], [SR2], [SR3]	0.121911	0.0803357	0.125029	0.205805	0.341947	0.148098	0.116873	0.0304446	0.0381311	0.0195898	0.057382	0.0854807	0.0489448	0.0431318	0.177249	0.102972	0.0581539	0.2645	0.225015	0.09524	0.108855	0.0641269	0.0549301	0.0119291	0.045689	0.0374851	0.0384331	0.0383015
163	Glutathione	GSH	C10H17O6N3S	0.3191	306.076	306.076	0.1	[SR1], [SR2], [SR3]	0.0231436	0.0236897	0.0289501	0.0264369	0.0440342	0.0148402	0.0356489	0.0604663	0.0476759	0.0632626		0.0374569	0.040409	0.0704382	0.0195539		0.00518261	0.0556072	0.000435743	0.0201383		0.0388944	0.0414476	0.0324886	0.0582576	0.0609993	0.0411627	0.0550429
444	Glutathione	GSSG	C20H32N6O12S2	0.3412	611.144	611.144	-0.2	[SR1], [SR2], [SR3]	0.00481177	0.0114024	0.00926908	0.00666277	0.0381492	0.00116898	0.0192521	0.0206404			0.00737991	0.0180755	0.00688576	0.031118		0.00312425	0.0141926	0.0488137	0.0271474	0.00239391	0.0100413	0.00837912	0.0129564	0.00145041	0.0477849	0.0499393	0.0343641	0.063228
162	Glutathione	GSSG (GSH frag.)	C20H34O12N6S2	0.352	306.076	306.076	0.4	[SR1], [SR2], [SR3]																		0.055404	0.0196799	0.00171427
161	Glutathione	GSH frag	C10H17O6N3S	1.0373	306.073	306.076	2.7		0.0310492	0.0340288	0.0439807	0.0314208	0.054077	0.0399455	0.0437254	0.00225443	0.00283911	0.0409503	0.0462489	0.0265185				0.0337084	0.0181085	0.0723499	0.0576015	0.0277037	0.0302071	0.0402962	0.0372585		0.0540677	0.060847	0.0532195	0.0679453
50	HOL	Syringaresinol glucoside (-Glu))	C9H10O4	1.1538	181.05	181.05	-0.3	[27]	0.0519795	0.0441675	0.057497	0.0421176	0.0763872	0.0545353	0.0522528	0.00174046	0.0111859	0.0105286	0.00358209	0.00410424	0.00543649	0.00434569	0.0545201	0.0291229	0.0242961	0.0616255	0.0625073	0.0376401	0.0345403	0.00339766		0.00496957	0.00104247	0.00249801	0.00112021	0.0164908
245	HOL	G(8–O–4) feruloyl glucoside2 (-Glu)	C20H22O8	1.664	389.123	389.124	-0.4	[SR1], [SR2], [SR3], [72]	0.0825047	0.0699515	0.0830597	0.0937972	0.0975378	0.0820463	0.0937774	0.105645	0.0982354	0.0975329	0.098017	0.107904	0.0944826	0.140819	0.0886473	0.092562	0.0931504	0.111151	0.102519	0.0669956	0.0709141	0.101637	0.0862899	0.104858	0.101245	0.116755	0.0994194	0.104576
413	HOL	G(8–O–4) feruloyl glucoside2	C26H32O13	1.6697	551.176	551.177	-0.9	[SR1], [SR2], [SR3]				0.00656933	0.038612		0.0289242
246	HOL	G(8–O–4) feruloyl glucoside4 (-Glu)	C20H22O8	1.7203	389.124	389.124	0.4	[SR1], [SR2], [SR3], [72]			0.0339186			0.0362389	0.0358701	0.0462491	0.037472	0.0358393		0.0484464		0.0638581	0.0379257	0.0375195	0.0383939	0.0339617		0.0250326	0.0264605	0.0473481			0.0402262	0.0427091
61	HOL	G(8–O–4) feruloyl glucoside4 (ferulic acid)	C10H10O4	1.7221	193.05	193.05	0.1		0.027595	0.0263238	0.0315196	0.0337654		0.0304416	0.0294094	0.0355391	0.0125347	0.0135377			0.0362075	0.0476634	0.0321941	0.0350975	0.0349541			0.0235761	0.0253909					0.0424547	0.0350732	0.0369972
421	HOL	G-4-O-glucoside (8-5) G (+ formic acid)		2.3405	565.189			[72], [SR4]	0.00779115	0.00955775	0.00996041	0.00180422	0.00409018	0.0104014	0.0102343	0.00933629	0.00124124	0.00402662	0.00114532	0.00856094		0.0105994			0.00337546	0.00932607	0.00407008	0.00594733	0.00307868	0.00659653	0.0111306	0.00780119	0.00470486	0.0119081	0.00812675	0.0114043
403	HOL	G(8-5) feruloyl glucoside or Sesamolinol glucoside	C26H30O12	2.3738	533.165	533.166	-1.1	[SR1], [SR2], [SR3]	0.0162622	0.0171113	0.0166889	0.0210247	0.0540135	0.0207713	0.0243852	0.030382	0.0239177	0.0257091	0.00904306	0.0263933	0.0231689	0.041103	0.0163616	0.0171333	0.0105297	0.0611499	0.0496127		0.0181921	0.0109763	0.0249726	0.0247371	0.0248365	0.0323195	0.0135684	0.0259846
244	HOL	G(8–O–4) feruloyl glucoside3 (-Glu)	C20H22O8	2.4276	389.123	389.124	-0.6	[SR1], [SR2], [SR3]	0.0403964	0.0408286	0.0429984	0.047812	0.0948117	0.0455731	0.0530323	0.0336656	0.00712426	0.0184401	0.0245073	0.0251164	0.0268723	0.0383923	0.0381896	0.0463809	0.0388083	0.0881779	0.0797832	0.030262	0.0361271	0.0211217	0.00621041	0.0279161	0.0313653	0.0395039	0.0309676	0.0274788
188	HOL	G(8-5)G frag. -H2O Coniferyl alcohol hexose	C16H20O8	3.2895	339.108	339.108	-0.3	[72], [SR4]	0.0081889	0.000602008	0.00684798		0.0633085	0.00283923	0.0109218	0.00397012					0.000502399	0.00527886	0.00753417	0.00810317		0.0112326	0.045206	0.00154733	0.00531908	0.00129128				0.00192729	0.00373568
412	HOL	G(8–O–4) ferulic acid glucoside1	C26H32O13	3.3551	551.175	551.177	-1.3	[SR1], [SR2], [SR3]	0.108461	0.102869	0.118881	0.185517	0.238518	0.152579	0.165716	0.0988111	0.126534	0.172178	0.0662876	0.195475	0.102827	0.172948	0.163212	0.10509	0.0934019	0.316641	0.253861	0.101495	0.159735	0.184969	0.111333	0.0682478	0.14616	0.135755	0.107527	0.131337
243	HOL	G(8–O–4) ferulic acid glucoside1 (-Glu)	C20H22O8	3.3602	389.123	389.124	-0.9	[SR1], [SR2], [SR3]; [72]	0.0560151	0.0521527	0.0595969	0.095792	0.115167	0.07501	0.0847102	0.0506788	0.0593234	0.0872676	0.00145199	0.0929741	0.0529726	0.081892	0.0778238	0.0569099	0.0419361	0.145257	0.113264	0.0484005	0.076381	0.0919076	0.0540564		0.0763275	0.0672651	0.056564	0.0653234
185	Indolics	6-hydroxyindole-3-carboxylate glucoside	C15H17O8N	0.668	338.087	338.088	0.4	[SR1], [SR2], [SR3]	0.0233839	0.00645738	0.0281705	0.0361277	0.0366031	0.0019628	0.0270821	0.0169721	0.0163386	0.0189062	0.0191808	0.0263151	0.0222334	0.0239719	0.00687645	0.0302017	0.0247896	0.0471215	0.0321648		0.0214593			0.0151085		0.00169997	0.0178583	0.0156944
203	Indolics	1-O-(2-oxoindol-3-ylacetyl)-Glc-Asp	C16H19NO8	1.5804	352.103	352.103	-0.1	[SR5]	0.0157185	0.0351475	0.0384545	0.0363547	0.193792	0.0437658	0.0409621	0.040633	0.0319316	0.0360491	0.0185327	0.0390994	0.0349971	0.0535879	0.0363195	0.0315574	0.0357318	0.0930851	0.0904578	0.0257211	0.0262391	0.0412161	0.0520675		0.0340554	0.0428948	0.0391514	0.0444189
174	Indolics	Indole-3-carboxylate hexose	C15H17O7N	1.6494	322.093	322.093	-0.1	[SR1], [SR2], [SR3]	0.0240353	0.021076	0.0262567	0.0270796	0.0328008	0.0276075	0.0255377	0.0282625	0.0116748	0.0246569	0.028502	0.030258	0.0229956	0.0316865	0.0257424	0.0229731	0.0269483	0.0410974	0.038084	0.0208521	0.0223407	0.0152589	0.0172991	0.0290103	0.0264201	0.0290427	0.0254728	0.0342887
202	Indolics	1-O-(2-oxoindol-3-ylacetyl)-b-D-Glc	C16H19NO8	1.719	352.103	352.103	-0.7	[SR5]	0.0282434	0.0331437	0.0394748	0.0377107	0.0850207	0.0378022	0.0371821	0.0428059	0.0359886	0.0364176	0.0411963	0.0377318	0.036135	0.0569166	0.0356046	0.0357677	0.035845	0.0716172	0.0700652	0.0264273	0.0283484	0.0429411	0.0523273	0.0492683	0.037286	0.0465966	0.0178092	0.0482605
236	JA-pathway	11/12-Hydroxyjasmonoyl glucoside	C18H27O9	2.3268	387.166	387.166	0.2	[SR6]	0.0150646	0.0122852	0.0123195	0.00717504	0.0238874	0.0119247	0.0146805	0.023265	0.0161175	0.0200621		0.0144056	0.0212887	0.0241266	0.0185703	0.0211831	0.023111		0.0191369	0.0138634	0.0109276	0.0217222	0.0264926	0.0116902	0.0212982	0.0260173	0.00722979	0.0254524
110	JA-pathway	Hydroxy jasmonic acid	C12H18O4	2.8533	225.112	225.113	-0.6		0.0467985	0.0354236	0.0125028	0.0250677	0.133121	0.0271816	0.0346391	0.0446386	0.0244678	0.0344682	0.0335016	0.0274806	0.025565	0.0414717	0.0442006	0.0475248	0.0516179	0.0824945	0.079525	0.0292872	0.0202501	0.0319905	0.0527297	0.0400447	0.0154418	0.0396153	0.0315075	0.0388955
132	JA-pathway	DnOPDA	C16H24O3	3.9479	263.164	263.165	-0.3		0.065393	0.0694513	0.0895876	0.0921573	0.265151	0.0949896	0.0593123	0.0672225	0.0759002	0.050849	0.0963942	0.049367	0.048627	0.131669	0.017674	0.0181053	0.0180865	0.0673697	0.0282363	0.0132196	0.0124483	0.0711132	0.116824	0.0958125	0.0872865	0.100672	0.0969026	0.118249
152	JA-pathway	OPDA	C18H28O3	4.3913	291.198	291.196	1.7		0.0110873	0.0101614	0.00124686		0.082126	0.0146375	0.00198837		0.00473874	0.0102873	0.0058471	0.00459567	0.00527874									0.0112092	0.0133605	0.0101048		0.00470611	0.00639726	0.00722262
169	LOL PPE	H(8-5)G frag.		0.662	309.118			[72]	0.00425446	0.00508179	0.0212173		0.035916	0.0194924	0.0223717									0.00261854	0.0208377	0.0491977	0.0386152	0.0177325	0.00529616
207	LOL PPE	Pinoresinol glucoside frag (-162)	C20H22O6	1.7973	357.133	357.134	-0.6	[27]	0.00497415	0.00464758	0.0115981	0.0113299		0.0109017	0.0108671	0.0165247	0.0146916	0.0160045	0.0167202	0.0150669	0.0148541	0.025213	0.00916876	0.0111737	0.0116524			0.00471631	0.00953947	0.0137607	0.0155494	0.00814196		0.020373	0.00462781	0.00704818
391	LOL PPE	Pinoresinol glucoside	C26H32O11	1.7978	519.185	519.187	-1.9	[SR1], [SR2], [SR3]	0.0180816	0.0227713	0.0248036	0.0243038	0.0108402	0.0242321	0.0259451	0.0361031	0.0352541	0.0330671	0.0319315	0.035257	0.0341829	0.0557833	0.0191692	0.0232183	0.0276663	0.0230782	0.00879549	0.0199181	0.02009	0.0305705	0.0180556	0.0417961	0.0335609	0.0467747	0.0386071	0.017322
484	LOL PPE	H(8-O-4) feruloyl glucoside + 224	C32H36O19	1.861	723.174			[72]															0.00618903	0.00140969	0.018732	0.0658069	0.0750373	0.024183	0.0409454
418	LOL PPE	H(8-O-4) feruloyl glucoside + 224 (frag1)	C27H32O13	1.8613	563.181	563.177	4.7	[72]															0.00472391	0.00392991	0.00416868	0.0129887	0.0165613	0.00563896
252	LOL PPE	H(8-O-4) feruloyl glucoside + 224 (563-Glu frag)	C21H22O8	1.8626	401.124	401.124	0.2	[72]															0.0167032	0.0154361	0.0239029	0.062173	0.0621014	0.0315832	0.0437841
300	LOL PPE	H(8-O-4)feruloyl glucoside + 224 (frag2)	C23H24O9	1.863	443.134	443.134	-0.3	[72]															0.00676762		0.00110284	0.0294376	0.0252374	0.0115718	0.0169409
390	LOL PPE	Guaiacylglycerol 8–O–4 feruloyl glutamic acid ether	C25H29O11N	1.8689	518.164	518.166	-2.4	[SR1], [SR2], [SR3]	0.00671451	0.00606637	0.0255016	0.025672	0.0334761	0.0232496	0.0272311	0.0324976	0.0252122	0.00156154					0.00583578	0.0286414	0.00816327	0.0317018	0.00210465	0.00265013		0.0264712		0.0308011	0.00118286	0.00833678		0.0257894
62	LOL PPE	Guaiacylglycerol 8–O–4 feruloyl glutamic acid ether (ferulate frag)	C10H10O4	1.8737	193.051	193.05	0.5		0.0147226	0.013305	0.0140936	0.0193952		0.0182034	0.0154962	0.0168144		0.00577247	0.0152455			0.0222579	0.0175316	0.0136419			0.00178661	0.00525781		0.017513	0.022664				0.0015162
242	LOL PPE	H(8-O-4)sinapoyl malate (-malate)	C20H22O8	1.8886	389.122	389.124	-1.4	[SR1], [SR2], [SR3], [72]	0.0271879	0.0227535	0.0285351	0.0378696	0.0432468	0.0289203	0.0323099	0.0344873	0.030981	0.00259076	0.00503935	0.0346239	0.0360984	0.0469297	0.0257459		0.0290065	0.0339567	0.0388533	0.0197721	0.0233187	0.0298361	0.0441324		0.00763707	0.0286906	0.0349856	0.0356915
177	LOL PPE	Lariciresinol glucoside frag (-Glu-CH2O)	C19H22O5	2.0145	329.139	329.139	0.2	[27], [72]	0.0146791	0.0140798	0.0152012	0.0185417		0.0158869	0.0175201	0.0202799		0.0229915	0.0182264	0.0241871	0.023231	0.028683	0.0155137	0.0147941	0.0146615			0.0132114	0.0135082	0.0225495	0.0231689	0.0113567	0.00747607	0.0247814	0.0204788	0.0256682
95	LOL PPE	Lariciresinol glucoside frag (-Glu-C9H12O)	C11H12O5	2.0159	223.06	223.061	0.6	[27], [72]		0.0209388	0.0288958	0.0281676		0.0216864	0.0227199								0.013122		0.0260816			0.00978569					0.0223454		0.0176642	0.0118915
83	LOL PPE	Lariciresinol glucoside frag (-Glu-C9H12O -CH2O)	C10H9O5	2.1657	208.037	208.037	-0.1	[27], [72]	0.170877	0.163534	0.209488	0.210322	0.360595	0.186825	0.153627	0.208397	0.188572	0.179409	0.238297	0.186372	0.223483	0.250582	0.167486	0.203163	0.180722	0.318051	0.249996	0.149483	0.140714	0.173071	0.249009	0.230359	0.170693	0.20781	0.194886	0.213816
22	LOL PPE	H(8-5) p-coumaroyl malate1 frag (coumarate)	C9H8O3	2.172	163.039	163.04	-0.1	[72]	0.0222715	0.0358093	0.0451387	0.0479291	0.0677681	0.036418	0.032787	0.0433527	0.041554		0.0557596	0.0463935	0.0533499	0.0573297	0.0354865	0.04372	0.0403387	0.0630018		0.0258919	0.0262534	0.034437	0.0354386	0.0218336	0.00438097	0.0421393	0.0389939
275	LOL PPE	H(8-5) p-coumaroyl malate1	C22H20O9	2.1732	427.101	427.103	-1.9	[72]	0.172856	0.144094	0.193944	0.202868	0.245647	0.116066	0.0618884	0.176933	0.161709	0.115204	0.235986	0.188402	0.217562	0.210709	0.155185	0.194897	0.16801	0.23355	0.137556	0.0823831	0.0208902	0.118634	0.188538	0.185475	0.141538	0.162283	0.150625	0.169867
178	LOL PPE	Lariciresinol (-CH2O)	C19H22O5	2.1745	329.139	329.139	-0.3	[27]	0.00375705		0.00135715	0.00427281			0.00388652	0.0204617	0.0281724	0.0284471	0.00722193	0.0297285	0.0278402	0.0320124		0.0061504	0.00594572			0.00460446	0.00147433	0.0326689	0.00370392	0.0264386	0.0104046	0.0252142	0.0065268	0.00349994
23	LOL PPE	H(8-5) p-coumaroyl malate2 (coumarate)	C9H8O3	2.227	163.04	163.04	0.3	[72]	0.0397075	0.0157965	0.0195994	0.0198471	0.0206331	0.015534	0.0149157	0.016227	0.0129875		0.0195747	0.0171284	0.0199564	0.0233682	0.01362	0.0172547	0.0170916	0.0201477		0.0098363	0.010682	0.00737652	0.0181278	0.00666473	0.00630782	0.00896141	0.014311	0.00686173
276	LOL PPE	H(8-5) p-coumaroyl malate2	C22H20O9	2.2282	427.101	427.103	-1.7	[72]	0.0887027	0.0709703	0.0835028	0.0851083	0.0648026	0.0488232	0.124595	0.0690898	0.0604585	0.0617192	0.0879765	0.0693072	0.0819165	0.0831078	0.0661434	0.0810637	0.0675782	0.0771058	0.0413004	0.034596	0.0393125	0.0383342	0.0638498	0.0572045	0.0468337	0.0576957	0.0513387	0.0555038
377	LOL PPE	H(8-O-4) sinapoyl malate1	C24H26O12	2.2293	505.134	505.135	-0.8	[SR1], [SR2], [SR3], [72]	0.0188413	0.0225834	0.0236564	0.0214104	0.0613757	0.029789	0.032187	0.00502422	0.00943732	0.0130343	0.00610682	0.00802073	0.0110661	0.0194373	0.0238496	0.0210125	0.0215889	0.0628298	0.0517676	0.0143323	0.02109	0.00530327	0.0114534	0.00374114	0.00442825	0.016427	0.00571339	0.0116006
78	LOL PPE	H(8-O-4) sinapoyl malate1 (sinapate -H2O)	C10H8O5	2.2295	207.029	207.029	-0.7		0.0193735	0.0199016	0.024182		0.0682662	0.0393646	0.0415786			0.0153221		0.0165547		0.0191044	0.0152046	0.0224763	0.012516	0.00274023	0.0522934	0.0134757			0.013436			0.0202045	0.00162541
186	LOL PPE	H(8-O-4) sinapoyl malate1 (sinapoyl malate)	C15H16O9	2.2299	339.071	339.072	0.2	[SR1], [SR2], [SR3]	0.574552	0.621635	0.673273	0.614712	1.12731	0.65369	0.741346	0.540156	0.367083	0.408727	0.425006	0.422594	0.442575	0.69425	0.498563	0.527835	0.523985	0.832558	0.766704	0.395268	0.403652	0.368042	0.467183	0.387354	0.421573	0.517077	0.419948	0.473381
240	LOL PPE	H(8-O-4) sinapoyl malate1 (-malate)	C20H22O8	2.2349	389.122	389.124	-1.7	[SR1], [SR2], [SR3], [72]	0.0380974	0.0368617	0.0391373	0.0451577	0.0866926	0.0458038	0.0439593	0.030545	0.00230347		0.0163026	0.0329518	0.0165132	0.0414203	0.0434136	0.042275	0.0401478	0.0916129	0.0841045	0.0342379	0.0374266	0.0364106	0.013323	0.0299989	0.0295894	0.0353269	0.0308903	0.0371493
241	LOL PPE	H(8-O-4)sinapoyl malate2 (-malate)	C20H22O8	2.393	389.122	389.124	-1.6	[SR1], [SR2], [SR3], [72]	0.00974435	0.00331362	0.0160525	0.0186003	0.0458108													0.0403761	0.0325602	0.0128945
426	LOL PPE	G(8-O-4)S(8-5)G	C34H13O10	2.4108	581.052	581.051	0.2	[SR1], [SR2], [SR3]	0.0414737	0.0410392	0.0565055	0.0581034	0.0524121	0.0452654	0.0268476	0.0844863	0.10869	0.092756	0.135138	0.0919927	0.102516	0.101036	0.0501744	0.0677658	0.0510384	0.0627373	0.0514546	0.0557934	0.044831	0.0830309	0.140397	0.132341	0.0668342	0.07929	0.087584	0.0772337
375	LOL PPE	Sesamolinol rhamnoside	C25H27O10	2.5252	500.155	500.156	-0.8		0.0438343	0.0343067	0.0414031	0.0147068	0.0435479	0.0432713	0.0229352	0.0348221	0.00972757	0.0107613	0.0160151	0.0042056	0.0128208	0.0406696	0.0106143	0.0525863	0.0454362		0.0291412	0.0316486	0.0134951	0.0298624	0.0457539	0.0372273	0.0123433	0.0394195	0.016597	0.0338981
204	LOL PPE	Sesamolinol rhamnoside (-Rha)	C20H18O6	2.5265	353.101	353.103	-1.1		0.0187268	0.0170174	0.018762	0.0183149	0.0355387	0.0203215	0.0196807	0.0183978	0.012363	0.013102	0.0125826	0.00353205	0.0123276		0.0102287	0.0201157	0.0183857	0.0152416	0.0293649	0.0134284	0.0132818	0.0140805	0.0194149	0.0165429	0.0134924	0.00354691	0.0116224	0.00630418
374	LOL PPE	G(8–5) ferulic acid glutamic acid	C25H27O10N	2.6577	500.155	500.156	-1	[SR1], [SR2], [SR3]		0.0189697	0.0216897	0.021649				0.00950454		0.0177715	0.0191062	0.0188593		0.00846074								0.0198023	0.0173575	0.0240572			0.017814	0.0223377
358	LOL PPE	Malyl sesamolinol	C24H24O11	3.0614	487.121	487.124	-3.3	[27]	0.00299081	0.00923861	0.00369886	0.00435803	0.036194	0.0103008	0.0140839	0.00428978	0.00263922	0.00177797	0.000468303	0.00120821	0.00166746	0.00445944	0.00927591	0.00281139	0.00492846	0.0270429	0.0312167	0.00419265	0.00683732	0.000329322	0.00311352		0.00206243	0.000465065	0.000930373	0.00141485
220	LOL PPE	Malyl sesamolinol (sesamolinol frag)	C20H20O7	3.0619	371.113	371.113	-0.1	[27]	0.02544	0.0228765	0.0239804	0.0259572	0.0596119	0.0242559	0.0280262	0.013715	0.00820428	0.00874036	0.00928456	0.0111985	0.00846529	0.014549	0.0211481	0.0234431	0.0265476	0.045091	0.0473633	0.0174809	0.0183576	0.00352197	0.00962723	0.00603562	0.00536618	0.0139256	0.0121939	0.00997051
190	LOL PPE	Malyl sesamolinol (-malyl-CH2O)	C19H18O6	3.0648	341.101	341.103	-1.3	[27]	0.0404483	0.0380449	0.0401146	0.0400512	0.0939674	0.0422285	0.0461474	0.0215038	0.00970807	0.00902073	0.0157047	0.0196926	0.0173966	0.0296772	0.0378876	0.0441321	0.0420689	0.0678425	0.0693099	0.0278637	0.0295493		0.0217268	0.0209657	0.0127274	0.0254437	0.0111636	0.0209694
205	LOL PPE	Malyl sesamolinol (sesamolinol -H2O)	C20H18O6	3.0652	353.102	353.103	-0.7	[27]	0.0615593	0.0603466	0.065305	0.0694296	0.142671	0.0641338	0.071213	0.0354916		0.0290723	0.0265431	0.0311499	0.0296617	0.0433773	0.0618023	0.0695028	0.0691218	0.110685	0.110298	0.048996	0.0474025	0.0259478	0.0246768	0.0276756	0.0264801	0.0131236	0.0113335	0.0359133
239	LOL PPE	H(8-O-4)sinapoyl malate2 (-malate-H2O)	C20H22O8	3.6385	389.121	389.124	-2.4			0.0129238	0.00672521	0.0154046	0.0312002	0.0197264	0.0223698	0.00199501		0.0125618	0.0013786	0.0149471	0.0112543	0.0172435	0.00896458	0.0132426	0.00105303	0.0559933	0.0312978	0.00133106	0.0185389	0.00428584	0.0129753	0.00293932	0.0172525	0.00902483	0.0131804	0.0161554
16	PPA/PPE	Caffeoyl glucoside (frag C9H8O2)	C9H8O2	0.6492	147.044	147.045	-0.2	[72]	0.0121729	0.0124135	0.00616499			0.014528									0.0310167	0.0439202	0.0152609	0.0583005	0.0477927	0.022316	0.00906549
189	PPA/PPE	Caffeoyl glucoside	C15H18O9	0.657	341.082	341.087	-5	[72], [SR4]	0.032447	0.00744854			0.0844198	0.0136208	0.00619883	0.0710057			0.0645002	0.00665046			0.0371448	0.0537485	0.0433494	0.0234711	0.01918	0.00541686	0.00224201	0.0435437	0.0137262		0.00945756	0.0487242		0.0548971
65	PPA/PPE	Syringic acid	C9H10O5	0.8657	197.044	197.045	-0.7		0.0262003	0.0230061	0.00392854	0.0263194	0.0356573	0.0272314	0.0222977	0.0257165	0.019645	0.00151707	0.025896	0.0248271	0.00468229	0.0297489	0.0272602	0.00275106	0.0282403	0.0296521	0.0314617	0.00340988	0.00638687	0.0217706	0.0252856	0.026087	0.00605943	0.0269319	0.021977	0.00451306
147	PPA/PPE	Protocatechoyl xylose	C12H14O8	0.9754	285.061	285.061	0.3	[SR1], [SR2], [SR3]	0.130924	0.135601	0.143849	0.135432	0.202938	0.13946	0.156108	0.0537168	0.0981691	0.10291	0.0960915	0.108484	0.0961186	0.0751391	0.153693	0.140619	0.164349	0.244084	0.174698	0.120049	0.125539	0.0903036	0.125074	0.144459	0.12998	0.157072	0.12556	0.133815
218	PPA/PPE	5-hydroxyferuloyl glucoside1	C16H20O10	1.0734	371.097	371.098	-0.8	[SR1], [SR2], [SR3]	0.00957789	0.012354	0.00160753	0.0114903	0.0344946	0.0135987	0.016146			0.0100923			0.0153116	0.0103597
38	PPA/PPE	Isopropyl malate	C7H12O5	1.167	175.06	175.061	-0.7																0.0252741	0.0158653	0.0323672			0.0349907	0.0449345	0.0276009	0.0539776	0.0638993	0.0798523	0.0588018	0.072898	0.118142
96	PPA/PPE	Sinapate frag1	C11H12O5	1.2518	223.06	223.061	0.5		0.0464582	0.0708335	0.0796085	0.0746938		0.0870636	0.0750036	0.0801535	0.0923765	0.082757	0.0901045	0.07091	0.0707197	0.10745	0.0531049	0.037282	0.0223422			0.0471787	0.0582786	0.0683288	0.0785627	0.0867326	0.0730483	0.0874355	0.0823653	0.106514
224	PPA/PPE	Cleomiscosin B or A	C20H18O8	1.2695	385.091	385.092	-1.3	[SR4]	0.024049	0.0167548	0.0221842	0.0344295	0.0815599	0.037988	0.00689214								0.0248546	0.0256068		0.069673	0.0368964	0.00646252	0.0137876
58	PPA/PPE	Scopolin (scopoletin frag)	C10H8O4	1.2709	191.035	191.034	0.7		0.0167894			0.0209352		0.00528587	0.0192107	0.0206336	0.0331885	0.00389		0.0483056	0.0294246	0.0485275	0.00335313	0.0022623	0.00749579			0.0114091	0.0147614	0.0439668	0.00859274	0.00700431	0.00620808	0.015683	0.0293268	0.0404026
124	PPA/PPE	Sinapoyl deriv rag (C13H12O5)	C13H12O5	1.378	247.061	247.061	-0.2		0.0116276	0.0153493	0.0275814	0.0356929				0.0162988	0.00835932	0.0188766		0.00196107
215	PPA/PPE	Fraxetin hexoside (coumarin)1	C16H18O10	1.404	369.081	369.082	-1.1	[SR4]								0.0420178	0.0458354	0.037284	0.040592	0.0612054	0.0530418	0.051079								0.0585836	0.0485958	0.0204193	0.0359219	0.0205075	0.0365961	0.06546
75	PPA/PPE	Sinapoyl-glucoside2 (sinapate - H2O frag)	C11H10O4	1.4178	205.05	205.05	0	[SR1], [SR2], [SR3]
229	PPA/PPE	Sinapoyl glucoside2	C17H22O10	1.4255	385.115	385.113	1.8	[SR1], [SR2], [SR3]																0.000994787		0.334092	0.190219
63	PPA/PPE	Ferulic acid or 5-hydroxy-coniferaldehyde frag1	C10H10O4	1.4745	193.051	193.05	1.2		0.0059904		0.00538888	0.00695062	0.00812832	0.00651358	0.00387714		0.00974472	0.0105313	0.0314544	0.0144753	0.0315748	0.0089856	0.00526965	0.00429327	0.00288648			0.00480617	0.00128463	0.0346298		0.00562235	0.0231119	0.0207256	0.0096969	0.0093518
28	PPA/PPE	Sinapoyl malate frag (C9H9O3)1	C9H9O3	1.4857	164.048	164.047	0.9	[SR1], [SR2], [SR3]		0.0221139	0.0258913	0.024996					0.0396602	0.0379076	0.00584022	0.0327172	0.0299828	0.046055	0.0130253	0.0236584			0.0409788	0.0168791	0.0158887	0.0042625	0.0458314	0.0215198	0.0315563	0.0397337		0.0470696
42	PPA/PPE	Sinapoyl glucoside frag (C10H12O3)	C10H12O3	1.4862	179.07	179.071	-0.8	[SR1], [SR2], [SR3]			0.0270836	0.0261919			0.0017706
228	PPA/PPE	Sinapoyl glucoside	C17H22O10	1.4865	385.114	385.113	0.1	[SR1], [SR2], [SR3]	1.68457	2.02607	2.09495	2.11549	2.5429	2.04684	2.0884	2.653	3.09426	3.24518	3.07601	2.44126	2.3158	3.83405	1.76656	1.57567	1.771	2.59823	2.38807	1.3069	1.49375	2.91607	3.47727	3.00037	2.81947	3.40429	2.96207	3.57154
89	PPA/PPE	Methyl 3,4-dimethoxycinnamate	C12H14O4	1.4869	221.08	221.081	-1.2		0.0211815	0.0213742	0.0274284	0.0275853	0.0180207	0.0260347	0.021565	0.013286	0.00360267	0.0387155		0.0337372	0.0196698	0.0463664	0.023456	0.00850873	0.0238231	0.0341071	0.0313802	0.00681739	0.00318178	0.0364982	0.0456934	0.0191981	0.01493	0.0391235	0.0362052	0.0418081
73	PPA/PPE	Sinapoyl glucoside frag (sinapate -H2O)	C11H10O4	1.4876	205.05	205.05	-0.1	[SR1], [SR2], [SR3]	0.945995	0.97516	1.18681	1.13921	1.27437	1.06209	0.925501	1.52893	1.79693	1.78048	1.94462	1.46271	1.51387	2.03617	0.993222	1.02701	1.01887	1.30028	1.16561	0.823464	0.837289	1.60481	2.09489	1.94935	1.5468	1.82081	1.63601	2.00346
51	PPA/PPE	Sinapoyl glucoside frag (183)		1.488	183.02				0.0566519	0.0520397	0.0590448	0.067978	0.151073	0.0649418	0.0549315	0.0815492	0.092332	0.0893334	0.0974154	0.0766208	0.0884812	0.113735	0.0562316	0.0608941	0.0644869	0.16001	0.128832	0.0467273	0.0483332	0.0811176	0.105724	0.0933466	0.0858177	0.094911	0.0796703	0.0890362
97	PPA/PPE	Sinapoyl glucoside frag (sinapate)	C11H12O5	1.4882	223.06	223.061	0.4		0.284754	0.300865	0.368914	0.351949	0.385182	0.325021	0.287738	0.463701	0.53469	0.542375	0.599945	0.437655	0.445957	0.623422	0.303444	0.312861	0.317662	0.409445	0.340138	0.253284	0.260908	0.489339	0.617428	0.603338	0.459361	0.546733	0.502252	0.617086
123	PPA/PPE	Sinapoyl glucoside frag (C13H12O5)	C13H12O5	1.4883	247.06	247.061	-0.2		0.0979285	0.10198	0.126657	0.116615	0.161502	0.108056	0.0343664	0.154469	0.196765	0.181953	0.203755	0.139945	0.149069	0.20237	0.103892	0.0999158	0.109299	0.151539	0.138546	0.0820857	0.0864735	0.167622	0.212952	0.189737	0.162147	0.187779	0.172471	0.211991
135	PPA/PPE	Sinapoyl glucoside frag (C13H14O6)	C13H14O6	1.4883	265.071	265.071	-0.2		0.056396	0.0591458	0.0766561	0.0704876	0.100245	0.0635738	0.0564598	0.0933692	0.106461	0.111256	0.117374	0.0939588	0.0924633	0.129913	0.0592833	0.0627977	0.0625775	0.0804972	0.0759979	0.0508051	0.0522769	0.100342	0.12916	0.127637	0.0925226	0.109291	0.104106	0.123036
176	PPA/PPE	p-Coumaric acid 4-O-hexoside	C15H18O8	1.4889	325.092	325.092	0	[72], [SR7]	0.0542104	0.0562373	0.0687235	0.0650958	0.0918069	0.0618413	0.0523072	0.086896	0.106597	0.105873	0.112012	0.0847453	0.0868249	0.124899	0.0580547	0.0629918	0.0614175	0.0828686	0.0696143	0.0469559	0.050646	0.0976925	0.121727	0.111106	0.0833737	0.102264	0.100546	0.119549
54	PPA/PPE	Sinapoyl glucoside frag (C10H7O4)	C10H7O4	1.4894	190.027	190.027	0.3		0.0892477	0.093233	0.111252	0.108278	0.143334	0.101633	0.0862784	0.138839	0.166442	0.162327	0.182564	0.133666	0.141722	0.195792	0.0931314	0.0964685	0.0964867	0.130644	0.0979512	0.07576	0.0781972	0.148753	0.189661	0.176646	0.144319	0.173228	0.15148	0.188922
216	PPA/PPE	Fraxetin hexoside (coumarin)2	C16H18O10	1.5768	369.081	369.082	-1	[SR4]	0.0603606		0.060423		0.120958	0.0211622	0.0828295				0.0649915		0.0401693	0.0766954	0.0722585	0.0649855	0.0482058	0.123823	0.14569		0.0577017		0.0663985	0.0610531	0.0539519			0.11212
74	PPA/PPE	Sinapoyl glucoside3 frag (sinapate -H2O)	C11H10O4	1.5999	205.05	205.05	-0.1	[SR1], [SR2], [SR3]	0.179104	0.196944	0.224442	0.22708	0.167503	0.202927	0.209167	0.272294	0.315772	0.329243	0.320653	0.266009		0.385168	0.181697	0.174204	0.194463	0.16829	0.154056	0.147945	0.155512	0.28747	0.34702	0.323299	0.283968	0.353645	0.299954	0.367041
225	PPA/PPE	Sinapoyl glucoside3	C17H22O10	1.6005	385.113	385.113	-0.4	[SR1], [SR2], [SR3]	0.218186	0.258569	0.288251	0.281	0.311261	0.277849	0.290798	0.316823	0.350081	0.367145	0.348579	0.305774	0.295968	0.437045	0.247045	0.20948	0.26575	0.322568	0.300555	0.188433	0.220151	0.323012	0.39979	0.357781	0.345783	0.419126	0.349701	0.426393
99	PPA/PPE	Sinapoyl glucoside3 frag (sinapate)	C11H12O5	1.602	223.06	223.061	0.3		0.169921	0.187456	0.258153	0.251374		0.232357	0.179735	0.241994	0.275734	0.266245	0.318302	0.254168	0.247116	0.314013	0.205081	0.16644	0.223806		0.191131	0.166757	0.196441	0.242859	0.323546	0.312009	0.24789	0.287757	0.2638	0.322787
376	PPA/PPE	Sinapoyl malate glucoside	C21H26O14	1.6401	501.124	501.124	-0.3	[SR1], [SR2], [SR3]	0.00308274	0.00613652	0.00550649		0.0179865	0.0113986	0.0107074	0.00300435		0.00245685	0.00379499	0.00469818		0.011089		0.00271457	0.00719882	0.0191689	0.0209247	0.00648959	0.00459238	0.00615734	0.003281		0.00663217	0.00221317		0.00823874
214	PPA/PPE	Fraxetin hexoside (coumarin)3	C16H18O10	1.6502	369.081	369.082	-1.2	[SR4]	0.0235258		0.022881		0.0367681		0.0327964								0.0261738	0.00936474		0.0375214	0.0485423		0.0232592
226	PPA/PPE	Sinapoyl malate glucoside (-malate)	C17H22O10	1.6517	385.113	385.113	-0.1	[SR1], [SR2], [SR3]		0.0130889	0.0102128	0.0135324		0.0169147										0.00772935	0.0104649			0.00795162	0.0111245	0.0209632				0.0220598		0.0349633
93	PPA/PPE	Sinapoyl malate glucoside (sinapate frag)	C11H12O5	1.652	223.059	223.061	-1.4		0.0051997	0.00460045	0.0307829	0.0103606			0.0131765	0.00551047				0.00510744	0.00599388									0.0069306		0.0120612	0.00480687	0.010299
85	PPA/PPE	5-hydroxyferulic acid	C10H10O5	1.6897	209.045	209.045	0.1		0.036663	0.0421602	0.0424277	0.0343903	0.0931612	0.0590175	0.0632811	0.0223977	0.0133013	0.0152606		0.013374	0.00550675	0.0121293	0.0281855	0.0279416	0.030725	0.0610296	0.0521548	0.0237264	0.0230619	0.0084081	0.00931153	0.0129258			0.010078	0.0173719
219	PPA/PPE	5-hydroxyferuloyl glucoside2	C16H20O10	1.7676	371.097	371.098	-0.5	[SR1], [SR2], [SR3]		0.00291092		0.0132309	0.0294862	0.00453324		0.00707605	0.00637082	0.00727147	0.00478813	0.00680489	0.00624011	0.00255703	0.00569541	0.00501526		0.0297595	0.0178974	0.00936202	0.00586095		0.00570447		0.00302187	0.007531	0.00263178	0.00829448
57	PPA/PPE	Scopoletin	C10H8O4	1.8264	191.034	191.034	-0.7									0.00804772	0.0193637		0.0198807	0.0225825	0.011138									0.0262174		0.0078981		0.0125073	0.00234793	0.0211283
227	PPA/PPE	Sinapoyl glucoside4	C17H22O10	1.91	385.113	385.113	0	[SR1], [SR2], [SR3]	0.0215174	0.0163146	0.0233223	0.0232439	0.0702426	0.0228896	0.0182173	0.0185229	0.0154897	0.0192528	0.0249392	0.0108234	0.0207963	0.0208936	0.0220646	0.0222972	0.0236386	0.0650357	0.0541377	0.0193492	0.00625852	0.0219974	0.0276638	0.00815439	0.0120738		0.018104	0.0230133
104	PPA/PPE	Sinapate frag4	C11H12O5	1.9727	223.061	223.061	-0.2																			0.0947009	0.11783	0.000178553
84	PPA/PPE	Sinapoyl malate cis frag (C10H9O5)	C10H9O5	2.0176	208.037	208.037	-0.1			0.0110491	0.0019691	0.0134411			0.0109704															0.00516324					0.00633606	0.0160037
192	PPA/PPE	Coniferin	C16H22O8	2.0727	341.123	341.124	-0.5	[SR8]	0.0364531	0.0372875	0.042116	0.0422111	0.0825288	0.0389009	0.0342984	0.0443617	0.0410899	0.0395906	0.0460793	0.0412871	0.0390022	0.0544099	0.0377859	0.0396802	0.0377091	0.0675351	0.0594849	0.0252585	0.0269493	0.0426242	0.0473749	0.0440324	0.00744948	0.0456172	0.0401151	0.0427843
101	PPA/PPE	Sinapate frag5	C11H12O5	2.107	223.061	223.061	0.1			0.00142041	0.000924542		3.47033										0.00167448			2.46151	3.00191
232	PPA/PPE	Methylsyringin1	C18H26O9	2.1279	385.15	385.15	0.1		0.0268694	0.0264271	0.0257894	0.0142968	0.0254669	0.0248178	0.0298494	0.0481056	0.0371106	0.0454753	0.0356274	0.0184102	0.0426267	0.0563082	0.0360093	0.0350874	0.0359466			0.0227306	0.0206024	0.0449389	0.0595194	0.0478748	0.0390365	0.0644972	0.0448428	0.0507961
15	PPA/PPE	Sinapoyl malate cis frag (C9H8O2)	C9H8O2	2.1662	147.044	147.045	-0.4	[72]	0.0296324	0.0282544	0.0360447	0.0352744		0.0211856	0.0260786	0.0348581	0.02222		0.0298441	0.0347453		0.0469743	0.0281693	0.0346035	0.0305257				0.00195341	0.00890208	0.0120026	0.0173924	0.0214839	0.0138791	0.024318	0.0143008
3	PPA/PPE	Sinapoyl malate cis frag (C4H4O4)	C4H4O4	2.1663	115.003	115.003	0		0.0594677	0.0546827	0.0683359	0.0689938	0.193189	0.0603795	0.0524832	0.0635795	0.0555746	0.0554069	0.0736723	0.05982	0.0684155	0.082612	0.056552	0.0713705	0.0622995	0.160316	0.137591	0.0503641	0.0453323	0.0575685	0.0805589	0.0672797	0.0519228	0.0648518	0.0580776	0.0695604
44	PPA/PPE	Sinapoyl malate cis frag (C10H12O3)	C10H12O3	2.1664	179.071	179.071	0.1	[SR1], [SR2], [SR3]	0.10571	0.0991879	0.129835	0.127975	0.325124	0.116761	0.0942698	0.244528	0.203432	0.201717	0.26937	0.209074	0.244025	0.288914	0.107857	0.238939	0.21344	0.271756	0.217216	0.0952677	0.0865721	0.199488	0.281571	0.256663	0.19772	0.241802	0.221195	0.249359
26	PPA/PPE	Sinapoyl malate cis frag (C9H9O3)	C9H9O3	2.1666	164.047	164.047	0.1	[SR1], [SR2], [SR3]	0.422973	0.401532	0.522099	0.520828	0.746838	0.446695	0.363174	0.917199	0.825187	0.815751	1.04664	0.845474	0.953589	1.1029	0.421923	0.91505	0.810111	1.39245	0.791094	0.683826	0.479402	0.766458	1.1179	1.01188	0.772577	0.939231	0.851932	0.954352
187	PPA/PPE	Sinapoyl malate cis	C15H16O9	2.1667	339.072	339.072	0	[SR1], [SR2], [SR3]	2.06954	2.19559	2.57554	2.43567	4.6809	2.36563	2.37766	1.87703	1.29587	1.39787	1.58958	1.14537	1.60672	2.36229	1.94464	2.12073	1.99936	3.69947	3.26576	1.54327	1.50568	1.37746	1.81026	1.47427	1.43832	1.78752	1.49788	1.67627
465	PPA/PPE	Sinapoyl malate cis dimer	C30H32O18	2.1668	679.15	679.151	-1.2		1.19584	1.36097	1.49016	1.45749	2.4849	1.40645	1.48535	0.802141	0.418522	0.486252	0.54878	0.622416	0.575943	0.948228	1.0877	1.0867	1.07364	1.75498	1.62418	0.808973	0.796566	0.502831	0.649938	0.477986	0.526844	0.739179	0.571193	0.606039
105	PPA/PPE	Sinapoylmalate cis frag (sinapate)	C11H12O5	2.1677	223.061	223.061	-0.3		8.79941	8.73477	10.9105	10.4919	21.3093	9.64893	8.45271	9.67287	8.03721	8.23916	10.3597	6.94139	9.55109	11.7782	8.48666	10.1108	9.11838	17.4811	14.5026	7.5105	6.82565	7.90829	11.2286	9.86102	7.93703	9.71028	8.62378	9.65809
19	PPA/PPE	Sinapoyl malate cis frag (C8H6O3)	C8H6O3	2.1684	149.024	149.024	0.2	[SR1], [SR2], [SR3]	0.139677	0.13701	0.167965	0.17896	0.326744	0.148889	0.116571	0.319415	0.299628	0.288537	0.38126	0.308531	0.334331	0.376248	0.146141	0.317782	0.159007	0.460203	0.229539	0.232356	0.111724	0.266272	0.395578	0.364366	0.273547	0.327028	0.301801	0.337728
40	PPA/PPE	Sinapoyl malate cis frag (C10H11O3)	C10H11O3	2.1686	178.063	178.063	0	[SR1], [SR2], [SR3]	0.00720678	0.00683558	0.0027988	0.00976668	0.00190144	0.00541619	0.0102595	0.0327294	0.0317981	0.0271129		0.0222033	0.0392155		0.0300922	0.0352666	0.0338273	0.0641585		0.00541853	0.00180501		0.00597888	0.011699	0.00146656	0.011987	0.0308569
10	PPA/PPE	Sinapoyl malate cis frag (C4H6O5)	C4H6O5	2.1688	133.014	133.014	0	[SR1], [SR2], [SR3]	0.0708604	0.064109	0.0902017	0.0866085	0.327706	0.0659397	0.0543653	0.0843848	0.0787359	0.082335	0.107496	0.0856185	0.0971727	0.109734	0.076382	0.0891465	0.0822836	0.23349	0.176141	0.0605116	0.0573027	0.0714144	0.101568	0.0943242	0.0679202	0.0891279	0.07853	0.0904547
92	PPA/PPE	Sinapoyl malate cis frag (C11H11O5)	C11H11O5	2.1702	222.052	222.053	-0.7		0.0752616	0.0659425	0.0897205	0.0925012	0.0983991	0.0621013	0.0340364	0.0853718	0.0814785	0.0827082	0.108874	0.0868475	0.102327	0.109601	0.0710953	0.0947033	0.0775476	0.127889	0.0544303	0.044631	0.0461428	0.0594643	0.0951626	0.0922201	0.067758	0.0816324	0.0704259	0.0815809
79	PPA/PPE	Sinapoyl malate cis frag (C10H8O5)	C10H8O5	2.171	207.03	207.029	0.4		0.0215593	0.0194533	0.0257717		0.040109	0.0179382	0.0184681	0.04294		0.0387582		0.0265831		0.0560313	0.0360276	0.0414054	0.0394704			0.0127648	0.0107731		0.0479099	0.0293736	0.00483646	0.0270719
5	PPA/PPE	Benzoyl malate frag (benzoic acid)	C7H6O2	2.2118	121.029	121.029	-0.3	[72]	0.0406691	0.0366913	0.0520962	0.0506091	0.0902776	0.0435226	0.0351834	0.0488263	0.042114	0.0287713	0.0613281	0.048849	0.0542019	0.0589704	0.042509	0.0515631	0.0440923	0.0915332	0.0713503	0.0370301	0.0361109	0.0486552	0.0623079	0.038331	0.0416252	0.0346902	0.0526566	0.0291655
463	PPA/PPE	Sinapoyl malate trans dimer	C30H32O18	2.2196	679.149	679.151	-2.5			0.0529862		0.0420904	0.100207		0.0733587								0.0310843	0.0354532	0.0345973	0.0598518	0.0655829	0.0077113	0.0187017
41	PPA/PPE	Sinapoyl malate trans frag (C10H11O3)	C10H11O3	2.2236	178.064	178.063	1.1	[SR1], [SR2], [SR3]	0.00928603	0.00897155	0.0355543	0.0371929	0.0322871	0.00697712		0.0108415	0.0139093		0.0102634	0.00617325	0.00693158	0.0176074	0.0133101	0.0144448	0.00144058	0.0247629		0.0013807			0.0108273	0.00149265	0.00197105		0.00599705	0.0127373
43	PPA/PPE	Sinapoyl malate trans frag (C10H12O3)	C10H12O3	2.224	179.071	179.071	-0.1	[SR1], [SR2], [SR3]	0.209553	0.201808	0.25472	0.252075	0.42323	0.229578	0.200878	0.106062	0.0757154	0.0802259	0.105312	0.089307	0.0961099	0.12079	0.200459	0.110292	0.100056	0.36029	0.298847	0.176553	0.165529	0.0749181	0.112974	0.0976696	0.0814868	0.103009	0.0913472	0.0991257
82	PPA/PPE	sinapoyl malate trans frag (C10H9O5)	C10H9O5	2.224	208.036	208.037	-0.9		0.0263945	0.0249503	0.034483	0.0336933	0.0335065	0.0266678	0.0230405	0.0287415		0.0223085	0.0270936	0.0252523	0.0314716	0.0391841	0.0242741	0.0314364	0.0237201	0.0236525	0.0138138	0.022802	0.0193245	0.0188713	0.00386746	0.0275786	0.0226225	0.0294953	0.0274166	0.0174786
2	PPA/PPE	Sinapoyl malate trans frag (C4H4O4)	C4H4O4	2.2245	115.003	115.003	-0.1		0.171556	0.170077	0.209149	0.205564	0.36735	0.182335	0.169203	0.166912	0.135562	0.141707	0.175515	0.158798	0.170006	0.209911	0.163973	0.192715	0.171357	0.302183	0.23939	0.139488	0.125529	0.134318	0.191493	0.159744	0.141323	0.169275	0.154891	0.170417
18	PPA/PPE	Sinapoyl malate trans frag (C8H6O3)	C8H6O3	2.2246	149.024	149.024	0.1	[SR1], [SR2], [SR3]	0.265072	0.258089	0.319635	0.327509	0.447759	0.280742	0.231525	0.127585	0.110152	0.112282	0.142773	0.12611	0.128321	0.149366	0.258879	0.136505	0.281936	0.142348	0.286626	0.101461	0.205198	0.10154	0.144831	0.132514	0.108751	0.12758	0.115463	0.128285
27	PPA/PPE	Sinapoyl malate trans frag (C9H9O3)	C9H9O3	2.2248	164.047	164.047	0.1	[SR1], [SR2], [SR3]	0.784571	0.75445	0.963257	0.962351	1.34317	0.831359	0.706397	0.373077	0.315526	0.31799	0.386516	0.332042	0.37535	0.432647	0.757595	0.397687	0.360228	0.429244	0.962488	0.300041	0.268274	0.281822	0.419115	0.360124	0.30827	0.374373	0.331477	0.370249
102	PPA/PPE	Sinapoyl malate trans frag (sinapate)	C11H12O5	2.2252	223.061	223.061	0		1.92849	1.97851	2.37103	2.2811	2.46167	2.1653	2.06076	1.84382	1.41442	0.599563	1.7764	1.18141	1.75205	2.22638	1.7601	2.0647	1.88249	2.02578	1.30699	1.53475	1.40506	1.40875	2.0036	1.66482	1.51882	1.85581	1.61123	1.7385
91	PPA/PPE	Sinapoyl malate trans frag (C11H11O5)	C11H11O5	2.2255	222.052	222.026	25.8		0.0376047	0.0307886	0.03884	0.0437996	0.114108	0.0243496	0.0606869	0.0313512	0.0151697	0.0305866	0.0355358	0.030199	0.0351207	0.0402342	0.0286093	0.0356295	0.0310353	0.0329028	0.0192938	0.0073601	0.0161476	0.0136773	0.0267917	0.0262934	0.0119573	0.0261203	0.0242631	0.0109242
11	PPA/PPE	Sinapoyl malate trans frag (malate)	C4H6O5	2.2258	133.014	133.014	0	[SR1], [SR2], [SR3]	0.468358	0.466211	0.563339	0.532024	1.04765	0.499825	0.478328	0.443475	0.348365	0.373178	0.442179	0.389019	0.435869	0.544065	0.429417	0.497089	0.454574	0.575041	0.702009	0.351748	0.336341	0.336929	0.463888	0.399333	0.357066	0.435792	0.397958	0.431422
4	PPA/PPE	Sinapoyl malate2 frag (malate)	C4H4O4	2.2523	115.004	115.003	0.5			0.00549195	0.00502118				0.00518345			0.00424867	0.00286257		0.0022806
25	PPA/PPE	Sinapoyl malate2 frag (C9H9O3)	C9H9O3	2.2532	164.047	164.047	-0.2	[SR1], [SR2], [SR3]																						0.0133334	0.0160551	0.00984132	0.00981948		0.0001226
60	PPA/PPE	Ferulic acid or 5-hydroxy-coniferaldehyde frag4	C10H10O4	2.2755	193.049	193.05	-0.8			0.0254207	0.0197812	0.0224697		0.0355699	0.0331443								0.0265647	0.0376813	0.0297679	0.0712373	0.0265542	0.0250576	0.0249544
231	PPA/PPE	Methylsyringin2	C18H26O9	2.3163	385.15	385.15	-0.1		0.01012	0.00883562	0.00414023	0.00314696		0.00469224	0.0105757	0.00779097	0.0150802	0.0023639	0.010999		0.00729815	0.00342258	0.0130869	0.00218947	0.0135517			0.00317142	0.00411325	0.00619719	0.0190279	0.0171019	0.0170107	0.0217197	0.00789322	0.00253464
17	PPA/PPE	Cinnamic acid frag	C9H8O2	2.408	147.044	147.045	-0.1	[72]	0.0511839	0.042047	0.0617697	0.0577071		0.0557675	0.038206	0.0902975	0.104211	0.0940325	0.133127	0.083867	0.103683	0.0955029	0.0548974	0.0767576	0.0567265	0.0708848	0.0638125	0.0564236	0.0463115	0.0833874	0.132865	0.1344	0.0786009	0.0882611	0.0842298	0.0947082
9	PPA/PPE	Cinnamaldehyde	C9H8O	2.4092	131.05	131.05	-0.1		0.0562015	0.0507495	0.0741072	0.0737091	0.0988957	0.0647305	0.0443065	0.0994971	0.110574	0.102501	0.135659	0.106305	0.114111	0.117188	0.0601594	0.0825152	0.0677114	0.0842014	0.0713061	0.063468	0.0550229	0.100597	0.143067	0.153027	0.0877164	0.112388	0.0978693	0.111373
265	PPA/PPE	Guaiacylglycerol sinapate	C21H24O9	2.5982	419.134	419.134	-1.2	[27]	0.0163926	0.0181774	0.0190805	0.0229887	0.0367846	0.0203344	0.0198559	0.00505562	0.00645596	0.00774076	0.00898531	0.00822298	0.00272365		0.0181302	0.009621	0.0166449	0.0366954	0.029004	0.0138133	0.0147514	0.00670947	0.0081472	0.0068689	0.00733187	0.00930585	0.00127009	0.00715811
106	PPA/PPE	Guaiacylglycerol (sinapate frag)	C11H12O5	2.5998	223.062	223.061	-1.2	[27]		0.0194402	0.0293938	0.0127748													0.0194643			0.0187476	0.0187668
230	PPA/PPE	Methylsyringin3	C18H26O9	2.6281	385.149	385.15	-1.1		0.0284352				0.0629945	0.0302993	0.0359559
431	PPA/PPE	1,2-bis-O-sinapoyl-glucoside1	C28H32O14	2.6918	591.17	591.171	-1	[72]	0.12533	0.172313	0.200343	0.242423	0.408003	0.209247	0.232087	0.291372	0.316903	0.343128	0.298639	0.297407	0.244567	0.509396	0.129452	0.099854	0.119407	0.361977	0.268188	0.114489	0.136274	0.295051	0.26407	0.250994	0.329491	0.34655	0.328328	0.387681
438	PPA/PPE	1,2-bis-O-sinapoyl-glucoside1 adduct2		2.6921	597.18			[72]	0.00427654	0.0129937	0.015286	0.0185198	0.018229	0.00207154	0.0132793	0.0194891	0.0226724	0.025893	0.0220434	0.0216155	0.0180705	0.0379784	0.00991587	0.000890052	0.00826224	0.0172454		0.00846322	0.00985919	0.0208652	0.0225874		0.0209474	0.00965607	0.0249914	0.0267722
470	PPA/PPE	1,2-bis-O-sinapoyl-glucoside1 adduct		2.6921	691.097			[72]		0.00976359	0.0101106	0.0141855	0.00120819	0.011795	0.0106382	0.017367	0.0110463	0.0212667	0.0187634	0.00266667	0.00221612	0.027482		0.00130203	0.00484155	0.00662509	0.00376466	0.0050647	0.00721402	0.00422235	0.00853876	0.0126199	0.0194919	0.0168968	0.018105	0.0224336
100	PPA/PPE	1,2-bis-O-sinapoyl-glucoside1 (sinapate frag)	C11H12O5	2.6931	223.06	223.061	-0.2	[72]	0.0382264	0.0316604	0.0385107	0.0558726	0.0643161	0.0474085	0.0488345	0.0591394	0.0628767	0.0668299	0.0612237	0.0555831	0.0564203	0.085042	0.0399642	0.035796	0.0403661		0.0650492		0.0422331	0.0395071	0.0625711	0.0604384	0.0608125	0.0733185	0.0672859	0.0780564
212	PPA/PPE	1,2-bis-O-sinapoyl-glucoside1 (Glu+sinapate -H2O frag)	C17H120O9	2.6931	367.101	367.103	-2.4	[72]	0.004623	0.011973	0.0127334	0.0146821	0.00230381	0.0130967	0.014361	0.0102707		0.0224218	0.0177913	0.0112198	0.00419921	0.0294445	0.0080037	0.00157119	0.00725283	0.0296509		0.00812555		0.00265386	0.0164153	0.0149273	0.0183935		0.020624	0.0230787
76	PPA/PPE	1,2-bis-O-sinapoyl-glucoside1 (sinapate -H2O frag)	C11H10O4	2.6939	205.05	205.05	0	[72]	0.0099631	0.0134736	0.0155622	0.0174244	0.0301598	0.0144585	0.0144401	0.012326	0.0212705	0.0227601	0.0212137	0.0224721	0.0154417	0.0303957		0.00154253	0.00799663	0.0317327	0.0188175	0.00858187	0.00577313	0.00998331	0.00768883	0.0164051	0.020848	0.0227683	0.00320854	0.0258336
213	PPA/PPE	4-Feryloyl quinic acid	C17H20O9	2.9634	367.102	367.103	-0.7	[SR9]	0.0443296	0.0639563	0.0986717	0.121776	0.134769	0.0803824	0.0636429	0.103254	0.181311	0.169763	0.167298	0.115586	0.0886833	0.18011	0.0658538	0.0526524	0.053869	0.164272	0.121533	0.0519715	0.0722441	0.131846	0.135882	0.117675	0.124868	0.119875	0.135833	0.160271
432	PPA/PPE	1,2-bis-O-sinapoyl-glucoside2	C28H32O14	2.9637	591.17	591.171	-1	[72]	0.119311	0.197934	0.268196	0.362341	0.417658	0.227286	0.214616	0.294439	0.553721	0.500545	0.470507	0.342229	0.245214	0.581487	0.187684	0.129174	0.147722	0.509423	0.375536	0.146017	0.216497	0.415425	0.394341	0.327564	0.36526	0.381191	0.400762	0.48998
98	PPA/PPE	1,2-bis-O-sinapoyl-glucoside2 (sinapate frag)	C11H12O5	2.9641	223.06	223.061	-0.4	[72]	0.0557001	0.0712909	0.106335	0.140793	0.146643	0.0960788	0.078461	0.124112	0.197044	0.182813	0.183749	0.12688	0.102713	0.202312	0.0784466	0.0623329	0.0678454	0.21414	0.127241	0.065406	0.0855753	0.148549	0.161023	0.144046	0.137702	0.144162	0.15221	0.178231
437	PPA/PPE	1,2-bis-O-sinapoyl-glucoside2 adduct2		2.9643	597.18			[72]	0.00996145	0.0164061	0.0214274	0.0293745	0.0208733	0.0192268	0.0144212	0.0267043	0.0482796	0.0387299	0.0427745	0.0301119	0.021768	0.0458362	0.0135465	0.0115921	0.0130839	0.0344782	0.021209		0.0168875	0.0365291	0.0334768	0.0291186	0.0306087	0.0307442	0.032552	0.0415197
469	PPA/PPE	1,2-bis-O-sinapoyl-glucoside2 adduct		2.9653	691.096			[72]	0.00348999	0.0108385	0.0148998	0.020293	0.00676977	0.0141546	0.00918678	0.0191674	0.0346201	0.0303012	0.0223548	0.0206986	0.0160798	0.02995	0.0111401	0.00811829		0.017992	0.00724455	0.00432073	0.0123893	0.0232436	0.0270997		0.0219532	0.0225415	0.0223947	0.0265026
72	PPA/PPE	1,2-bis-O-sinapoyl-glucoside2 (sinapate -H2O frag)	C11H10O4	2.9659	205.05	205.05	-0.2	[72]	0.00475871	0.0105236	0.0150219	0.0204175		0.0131099	0.0120364	0.0113426	0.0285019	0.0274724	0.0242733	0.018847	0.0151402	0.0300914	0.0110578		0.00844153		0.0224221	0.00762318	0.0111099	0.022345	0.0223831	0.0167577	0.0115743	0.0198708
313	PPA/PPE	Bis Sinapoyl -Bis malate (disinapate frag)	C22H24O10	3.1521	447.128	447.129	-1.2		0.0634579	0.0434833	0.0655133	0.0474426	0.201083	0.0898042	0.0888753	0.0655247		0.0273142	0.0397187	0.0103971	0.00328365	0.0650027	0.0822828	0.0990612	0.0869589	0.148996	0.183511	0.0766806	0.0667066	0.0469174	0.0791781	0.00390576	0.041261	0.0608597	0.0493549	0.0545023
464	PPA/PPE	Bis Sinapoyl -Bis malate	C30H32O18	3.1542	679.15	679.151	-1.3				0.00788157	0.00276642	0.0542804	0.0206175	0.0219463	0.00169055	0.00265659	0.00296087	0.00793133	0.00297935	0.00685903	0.00461136	0.0177338	0.0088588	0.019397	0.0443739	0.0592215	0.0190067	0.0176583	0.0100575	0.0140297			0.0162978	0.00115464	0.00179076
94	PPA/PPE	Bis Sinapoyl -Bis malate (sinapate frag)	C11H12O5	3.1566	223.06	223.061	-0.8		0.0107365	0.0460897	0.0705051	0.00252679	0.151899	0.0657284	0.0593071	0.0660569		0.0243761	0.0559069		0.0497481	0.0673626	0.0597787	0.0803487	0.0569415		0.121305	0.0456479	0.0436566		0.0688268	0.0432228		0.0769144	0.0149235	0.0558331
312	PPA/PPE	1,2-bis-O-sinapoyl-glucoside3 (Bis sinapate frag)	C22H24O10	3.2156	447.127	447.129	-1.7		0.0180274		0.0204727		0.0574177	0.0171599	0.0177924		0.00977658	0.00211916		0.0104217		0.00698165	0.0195488	0.0256948			0.0107229	0.0159737	0.00797998		0.0160942		0.00714909		0.013501
103	PPA/PPE	1,2-bis-O-sinapoyl-glucoside3 (sinapate frag)	C11H12O5	3.2163	223.061	223.061	-0.1		0.0598113	0.0284737	0.0360982		0.0734473	0.0393482	0.0218422	0.0147878			0.00807448		0.00172878	0.0019323
427	PPA/PPE	1,2-bis-O-sinapoyl-glucoside3	C28H32O14	3.234	591.169	591.171	-2.4	[72]			0.0342653		0.012257	0.0161383
428	PPA/PPE	1,2-bis-O-sinapoyl-glucoside4	C28H32O14	3.2948	591.17	591.171	-1.7	[72]	0.0175944	0.0284479	0.0172029	0.0261216	0.0767247	0.0362429	0.0402006	0.049318	0.0321567		0.0330224		0.0490884	0.0629408									0.0599341	0.0267523	0.0333142	0.069455	0.0361898	0.0225389
430	PPA/PPE	1,2-bis-O-sinapoyl-glucoside5	C28H32O14	3.3336	591.17	591.171	-1.2	[72]	0.044836	0.0758035	0.107458	0.164345	0.19789	0.113109	0.112834	0.0542016	0.177255	0.173243	0.192268	0.125062		0.177225	0.0535558		0.0430712	0.223145	0.163551	0.0442997	0.0644603	0.141155	0.128793	0.144023	0.101035	0.162521	0.144344	0.202627
429	PPA/PPE	1,2-bis-O-sinapoyl-glucoside6	C28H32O14	3.38	591.17	591.171	-1.6	[72]	0.0107463	0.00705478	0.0171146	0.0221972	0.00952725	0.0194604	0.023974		0.0333294	0.0351123			0.027948	0.0408433	0.0134013	0.00536153	0.011972	0.0291676		0.0118598	0.0136334	0.0297751	0.0175307	0.026104	0.0370589	0.0158373	0.0125499	0.0339606
56	TCA	Isocitric acid	C6H8O7	0.2827	191.02	191.019	0.4																0.0013226			0.0378898	0.0300783		0.00180845
55	TCA	Citric acid	C6H8O7	0.3335	191.019	191.019	-0.4		0.00529864				0.136318	0.0152565	0.0156266								0.0331504	0.0201347	0.0210617	0.139166	0.117543	0.0266492	0.0420459		0.0250193		0.0270345	0.0226388		0.0315669
235	Unknown	UK1		0.2579	386.075				0.0130008	0.0126684	0.0160121	0.0183505		0.0110175	0.00915162	0.0163713	0.0143542		0.0224637	0.0269021	0.00585172		0.00573214	0.010348	0.0158198				0.0122623	0.00791728		0.00952317	0.0225269	0.0281314	0.0239526	0.0327458
420	Unknown	UK2		0.2613	565.047				0.0262471		0.0107793	0.002151			0.0253195	0.0144895	0.0267027	0.0148873	0.0807531	0.0523503	0.0108224	0.0860731	0.00240429	0.00532891	0.00155939				0.00644557	0.00712226	0.0376256	0.0171713	0.0190882	0.0493361	0.0326674	0.0148938
405	Unknown	UK3		0.2614	536.163				0.00655064	0.00533785		0.0702553	0.031362	0.00293499	0.0150469	0.00315667		0.00817832				0.0317858		0.0115016	0.0111966	0.0217312		0.00254912
217	Unknown	UK4		0.2626	370.082	369.082			0.00293493	0.00338647		0.000136216	0.0225634	0.00536756		0.00426418		0.00850115		0.0069177				0.000998903	0.000862215			0.000755834	0.00152649	0.00516719	0.00528242	0.000670158				0.00247325
153	Unknown	UK5		0.2642	292.025					0.00422908	0.00531874	0.00305114		0.0026976	0.00496889	0.0033543			0.00178929		0.00211008		0.00493208	0.00214197	0.00564695			0.00728378	0.00338682					0.00252455	0.0046418	0.00587024
129	Unknown	UK6		0.2714	254.014				0.00457392	0.00381298			0.0208558						0.00929697		0.00621938	0.0167706		0.00787414		0.0391862	0.0050394	0.0108678	0.0094207	0.0111885			0.00886086		0.0196473
142	Unknown	UK7		0.2723	279.03				0.0259162	0.0234781	0.0319637	0.0336733	0.00516013	0.0281958	0.0183938	0.05189	0.054569	0.0520478	0.0714236	0.0519418	0.0591257	0.0606645	0.0331464	0.0386596	0.032608	0.0201625	0.0140681	0.0308274	0.0261845	0.0520469	0.083577	0.0843773	0.0450325	0.0513436	0.0491117	0.0621903
274	Unknown	UK8		0.2759	427.062				0.00106494	0.00115664		0.0011082	0.0214212											0.00151854	0.000874269	0.0294381	0.025109				0.000598866			0.000492744		0.0015786
256	Unknown	UK9		0.2801	404.107				0.000526949	0.000444032			0.0349296																	0.00083814		0.00112327		0.000485101		0.0026507
348	Unknown	UK10		0.2969	478.921				0.00472018	0.00356919		0.0105732		0.00142541	0.00530977			0.0144559	0.0104459	0.016115	0.0193456	0.00760134	0.0124447	0.0145671	0.0116803			0.00193759	0.00272524	0.01183	0.00780933	0.00419441	0.00812132	0.00908628	0.00696818	0.00285373
439	Unknown	UK11		0.3144	604.066				0.00488222	0.00457532		0.00397559		0.00650735	0.00917693	0.00306071	0.00112659	0.00207419	0.00211539		0.000970869	0.00135022	0.00234991	0.00247137	0.00614999			0.0042099	0.00117139	0.00133252		0.00126288	0.00210817	0.00227668		0.0016168
514	Unknown	UK12		0.3152	873.086				0.00142371	0.0041036	0.00463154	0.00123762		0.00502892	0.00918458	0.00299993	0.000749389	0.00543649	0.00211215	0.00109463	0.00142068	0.00783164	0.00277114	0.00280751	0.00536303			0.000767956	0.00591289	0.00339241	0.00148746	0.00109931	0.000671112	0.00369894	0.00371575	0.00357683
182	Unknown	UK13		0.3159	337.077				0.017302	0.0157552	0.0193059	0.0209959	0.0336078	0.0200058	0.019522	0.0418252	0.0368317	0.0307537	0.0402155	0.0345676	0.0388368	0.0488416	0.0181234	0.0216473	0.0205015	0.0420516	0.0225898	0.0172656	0.0144852	0.0342608	0.0546892	0.0420029	0.0321492	0.0384931	0.038398	0.0483332
406	Unknown	UK14		0.3166	540.048				0.00691289	0.00214696	0.00889868	0.00691456		0.00697689	0.0019574	0.0116218	0.00446746	0.0134062	0.00897654	0.00462803		0.0182187	0.008491	0.0159241	0.010147			0.0120122	0.00733517	0.00601453	0.016751	0.0197881	0.0123068	0.0115541		0.0148105
221	Unknown	UK15		0.317	372.041				0.0313301	0.0320964	0.041469	0.0356195	0.045729	0.0371769	0.0390863	0.0586914	0.0501152	0.0630784	0.0499633	0.0515803	0.0588822	0.0354685	0.0383315	0.0475186	0.0504396	0.0572541	0.0498448	0.0369485	0.0370837	0.0446235	0.0603706	0.0562084	0.0398997	0.0549982	0.0501323	0.0565147
193	Unknown	UK16		0.3179	346.053				0.0221783	0.00119488	0.0129276	0.0316017		0.0136327	0.014417	0.0212266					0.00579543	0.0388634	0.0102469	0.016909	0.0197346	0.0541343	0.0312451	0.0179056	0.0139194				0.0201682	0.00682912	0.0238291	0.00795077
179	Unknown	UK17	C12H13NO10	0.3181	330.046	330.046	-0.3		0.286405	0.337304	0.450839	0.334199	0.499528	0.33411	0.269632	0.277577	0.220539	0.278859	0.327701	0.328114	0.378782	0.409181	0.137804	0.1594	0.197459	0.177597	0.144164	0.0995323	0.0916894	0.31552	0.449939	0.400954	0.328372	0.375675	0.365402	0.494435
31	Unknown	UK18	C5H12O2S2	0.3185	167.02	167.02	0.2		0.0314798	0.033022	0.0393609	0.0452179	0.0385223	0.0364461	0.0343792	0.015086	0.0145044		0.0281098			0.0189118	0.0385825	0.0557945	0.0353086	0.0770439	0.0691181	0.0377258	0.0269286	0.0298038	0.0186401	0.0175869	0.00912313			0.00839504
138	Unknown	UK19		0.3186	270.025				0.0362469	0.0389795	0.0555976	0.0394989	0.068565	0.0391822	0.0287452	0.0313391	0.0293212	0.0355442	0.0394888	0.0385225	0.0533027	0.0501173	0.0140736	0.0172167	0.0225117			0.0123006	0.0114744	0.0382287	0.0580248	0.0581376	0.0429492	0.0455374	0.0480871	0.0666668
517	Unknown	UK20		0.3197	911.044							0.00170542		0.00531293	0.00770901	0.00325051	0.0020796	0.00217247	0.000271726	0.00137886	0.00360745		0.00289571	0.00482582	0.00879584		0.0134686	0.0060334	0.00223675	0.00260461	0.0026229	0.0010644	0.00117905	0.00430859		0.00236417
39	Unknown	UK21		0.3205	178.017											0.00892132		0.0120456	0.0107866	0.0078183	0.0118991	0.0150827	0.00707406	0.00899235	0.0112849			0.00711555	0.00423844	0.00934771	0.00648555	0.00946325	0.00819864	0.00974912
35	Unknown	UK22		0.3337	173.011					0.00157637	0.0381961	0.0389581			0.0203682	0.0535765	0.0464779		0.00718509		0.0419346	0.0328249	0.0102232	0.00991288	0.0085307			0.0215119		0.0575296	0.043791	0.0645564	0.049763	0.059977	0.0613071	0.00313773
1	Unknown	UK23		0.3433	111.007																					0.0332743	0.0316267		0.0131115
30	Unknown	UK24	C5H12O2S2	0.3519	167.02	167.02	0																0.000380799		0.000252417	0.0115048	0.00396738
180	Unknown	UK25	C12H13NO10	0.3519	330.046	330.046	-0.3																0.00231056			0.101549		0.00201474	0.00203276		0.0108757				0.00473601	0.00694318
64	Unknown	UK26	C6H13NO4S	0.3745	194.048	194.049	-0.8																		0.00533087	0.00816063	0.0610596
109	Unknown	UK27	C10H11NO5	0.5446	224.057	224.056	-0.2			0.0135001	0.0172309			0.0181912									0.00985916	0.0201365	0.019059			0.0125697	0.0024666
404	Unknown	UK28		0.567	536.11				0.00243355		0.00319658	0.00150096	0.00910285	0.00333173	0.0158771	0.00388383	0.0029528	0.00365099	0.00184866	0.00485251		0.0354045	0.00334657		0.00591129	0.0360278		0.0028884	0.00348118	0.0196584	0.00578223	0.00616608	0.00343787	0.00610389		0.00494951
108	Unknown	UK29	C10H11NO5	0.5847	224.055	224.056	-0.2		0.0350657	0.0311438	0.0488272		0.0848515	0.0505286	0.0529495								0.0517402	0.0180414	0.0585731	0.100297	0.0821864	0.0390204	0.0395081		0.0315269		0.0234579	0.055451
331	Unknown	UK30		0.6021	464.068					0.00208314	0.00485605	0.00437602		0.0032816	0.00730419
257	Unknown	UK31		0.6358	406.027				0.00304895	0.000902054		0.00415316			0.000991081	0.00973901	0.00296197	0.00314105			0.00349879		0.0183771	0.0166797	0.0200696	0.00118594	0.0130955	0.0138056	0.0114998
80	Unknown	UK32	C8H16O6	0.676	207.087	207.087	-0.1		0.00085977	0.00901058	0.00790896	0.00355676		0.000913526	0.0178242	0.00258965	0.024181	0.0330449		0.00283341	0.00193334	0.0367221	0.00624425	0.00928526	0.00578828	0.0141122			0.00305742		0.0031036	0.0153594	0.0191276	0.0196843	0.0267358	0.0204159
81	Unknown	UK33	C8H16O6	0.7261	207.087	207.087	0		0.00168039	0.0373182	0.0282296		0.00780771	0.0242885	0.0524787	0.00932809	0.0548543	0.082893	0.0594027	0.0514744	0.0518111	0.14154	0.0272072		0.00699016	0.0539479	0.0335114	0.00689499	0.00608643	0.0641813	0.0801577	0.0375742	0.0634151	0.0566908	0.0759846	0.0532185
369	Unknown	UK34		0.8276	495.074				0.0129762	0.0121776	0.0144198			0.0176998	0.0229669		0.00560161		0.00545598	0.014115	0.00808486	0.00440939	0.00531247	0.0163029	0.00153002	0.0408138	0.0391014	0.00332009	0.0230419	0.0167841	0.00782873	0.00510632		0.00919235	0.01392
134	Unknown	UK35		0.8439	264				0.00773417	0.00634762	0.00751745	0.00205119		0.0046462	0.00109048	0.000859135	0.00466245	0.000943992			0.00117619	0.00129581	0.0164211	0.00378955	0.011843			0.0192388	0.0011297
260	Unknown	UK36		0.8796	414.085				0.00377886	0.00231211	0.00216306	0.0074563	0.00213159	0.00803764	0.0056971	0.00637688	0.000614812	0.00610001		0.00731885	0.00495733		0.00316589	0.00793288	0.00693928	0.00263387	0.00108212		0.00556743	0.0037425	0.00237387		0.000520554	0.00352502	0.0037079	0.0027593
133	Unknown	UK37		0.9054	264				0.0167748	0.0223981	0.0221513	0.00130634	0.0158576	0.031521	0.0357738	0.0260028	0.0109378	0.012439	0.00117447			0.0198378	0.0471484	0.0449368	0.0483647	0.0018503	0.0310131	0.044615	0.0362287	0.0139905					0.0146117	0.000866066
373	Unknown	UK38		0.9081	500.001																		0.00576202	0.00110111	0.00739922	0.00278661			0.00497871
511	Unknown	UK39		0.9084	847.105				0.00021566	0.000246537	0.000438061	0.000270734	0.000442001		0.00148707								0.00160239	0.000821653		0.00151845	0.00371643	0.00117701	0.00317818		8.16967e-05			0.000140873		7.97708e-05
512	Unknown	UK40		0.909	863.072				0.000131185	0.000345849	0.000984481		0.000359773			0.000345901	0.000202984		0.000178632				0.00274735	0.00147468	0.00198071	0.00288176		0.00126661	0.00224085	7.17982e-05	5.14981e-05			0.000162355	3.95582e-05
264	Unknown	UK41		0.9162	417.116				0.0168743	0.01085	0.0197896	0.0260645	0.00668518	0.0200041	0.0161901	0.00617225	0.00997541	0.0067533	0.0198267	0.0074706	0.0208688	0.00497859	0.0215253	0.00482035	0.00331159	0.0271425	0.019751	0.00891852	0.0170121	0.0229553	0.0216919	0.000479776	0.00465268	0.00596787	0.0127875	0.00140836
150	Unknown	UK42		0.9823	291.009				0.00126332	0.0077372		0.00307729		0.00278309	0.0107242	0.0181101	0.00208674	0.00308243	0.00535128	0.00209077	0.010073	0.0173511	0.0069334		0.00885645				0.00486608	0.0218467	0.0237586		0.00861565	0.00494149	0.00213071	0.00328466
175	Unknown	UK43	C13H24O9	1.0424	323.134	323.134	-0.1		0.107541	0.116557	0.114335	0.121986	0.234942	0.116091	0.138799	0.134171	0.114408	0.115799	0.114123	0.111986	0.103037	0.172754	0.11397	0.12331	0.137341	0.299917	0.265913	0.105463	0.105774	0.10368	0.126074	0.123226	0.122428	0.160821	0.130778	0.155508
149	Unknown	UK44		1.0428	291.005				0.0255905	0.0253123	0.0342383	0.0288656		0.0077898	0.0334288	0.0586409	0.0417731	0.0571045	0.0360532	0.0492993	0.0482112	0.0205557	0.0355548	0.0374032	0.0473533	0.0424123	0.00900028	0.0404506	0.0398204	0.0155873	0.0552312	0.0242103	0.0389952	0.0146612	0.0455481
237	Unknown	UK45		1.0892	388.073				0.0181832	0.00822831	0.0242128	0.0130189	0.0125561		0.0285518	0.0500442	0.00222174	0.0498967		0.0188583		0.0254512	0.0243426	0.00253937	0.0156128	0.0452424	0.0418923	0.00581476		0.0380765	0.0128455	0.00156545	0.0347869	0.0425479	0.0128612	0.0364467
299	Unknown	UK46		1.1322	441.049				0.00886559	0.00514458	0.0092259	0.0136633	0.00697134	0.0102		0.00754747	0.0256769	0.0023656	0.00166476	0.034824	0.00395461	0.035093	0.00188491	0.000590175	0.00485227	0.00547308		0.00576614	0.00266461	0.0319479	0.0172854	0.00205586	0.0145512	0.013745	0.00710699	0.00173634
119	Unknown	UK47		1.1526	241.071				0.051875	0.0453848	0.0578203	0.0452585	0.101553	0.0536079	0.0576493	0.0142998	0.00876997	0.0101606	0.00147844	0.010256	0.00241512	0.00248582	0.054566	0.0592007	0.0204782	0.0851869	0.0790449	0.0375974	0.0378039		0.0163326	0.00257698	0.00172602	0.00273256	0.00176724	0.00163782
278	Unknown	UK48		1.1946	428.105				0.00289408	0.00701006	0.0120413	0.00260766		0.00258239	0.0140392	0.00752031	0.00668494	0.00265581	0.00402341	0.00787108	0.00648679			0.005123	0.00128093		0.0101219	0.000706386	0.00712116	0.0035908	0.000739793		0.000803973	0.00090018	0.00226408	0.00192807
279	Unknown	UK49		1.2357	428.105				0.0297289	0.0285526	0.0312866	0.0275975	0.0320303	0.0337968	0.0384939	0.0350541	0.0229489	0.0359778	0.0150422		0.0329518	0.038848	0.0426516	0.0328031	0.0379025	0.0421659	0.047044	0.0289628	0.0306914	0.0270539	0.0235917	0.0102062	0.021739	0.0304192	0.0161217	0.016292
181	Unknown	UK50		1.2388	336.058				0.013365	0.00217313	0.0130327	0.00277192	0.00245501	0.00234396	0.014512	0.0156072	0.00461727	0.00409278		0.0135569	0.0160073	0.0184773	0.0175422	0.0150485	0.0147393	0.00309199	0.00223458	0.00325262	0.0038597	0.0118603	0.00336911	0.00358776	0.00581812		0.00305021
154	Unknown	UK51		1.2471	293.122				0.0187845	0.0121898	0.0240949	0.0117839	0.0535638	0.0210794	0.0130112	0.0166175	0.00607588	0.0125172	0.0203772	0.0131408	0.0181212	0.0217963	0.025888	0.0326343	0.0228446	0.0337401	0.0383194	0.0127066	0.00215646	0.0155324	0.0146915	0.00951942	0.00670994	0.0182423
112	Unknown	UK52		1.3204	227.139				0.0473459	0.0423897	0.0588012	0.0538608	0.107733	0.0491244	0.0476435	0.0672868	0.065264	0.0765752	0.0722103	0.077916	0.0808055	0.0792224	0.0559946	0.0686459	0.0506259	0.107565	0.0916716	0.0436689	0.054702	0.0863438	0.0879261	0.061272	0.0689186	0.0730016	0.0743961	0.0869589
324	Unknown	UK53		1.3214	455.098				0.0422594	0.0376133	0.0545338	0.0555046	0.11395	0.0426109	0.0317336	0.0781242	0.0922011	0.0881426	0.121177	0.0855032	0.0923136	0.0932789	0.0491862	0.0664351	0.0537103	0.12703	0.0960427	0.0497517	0.0418173	0.083309	0.13213	0.125844	0.0740921	0.0839471	0.0805929	0.0922981
401	Unknown	UK54		1.3262	524.211				0.00226151		0.00577963	0.0011319	0.0281663		0.0139415	0.00967362	0.00337049		0.00600051	0.0127417	0.0199445	0.00982451	0.00551765	0.0048297	0.00610084	0.0103876	0.00254797	0.00344849	0.000618006	0.007575	0.00235812	0.00196734		0.00655636	0.0179761	0.00945873
411	Unknown	UK55		1.328	549.254				0.00466408	0.00819036	0.0104477	0.00522843	0.0132862	0.00236282	0.00793228	0.0287219	0.00606981	0.0215776	0.0120391		0.0292748	0.0226627		0.0113887	0.0131877	0.00594355	0.00894594	0.0013142	0.00522091	0.0201549	0.0375748	0.0297901	0.0176948	0.0219264	0.00237269	0.0123003
131	Unknown	UK56		1.3519	259.081				0.0171531	0.0174036	0.0278503	0.0211549	0.0383534	0.0197251	0.0181707	0.0378506	0.0402987	0.0427661	0.0559124	0.0141992	0.0494654	0.0160655	0.0204561	0.0290327	0.0260082	0.0414796	0.036436	0.0172854	0.00810169	0.0427079	0.0301122	0.0420678	0.0412667	0.0418515	0.0434257	0.0476409
209	Unknown	UK57		1.3539	359.005				0.0126496	0.0138963	0.0226035	0.00203217	0.00166855	0.00765775	0.0123299		0.0340263	0.0378686	0.0460199	0.0107104	0.0398007	0.0387062	0.0155812	0.0228054	0.020294	0.00779634	0.0131821	0.00439031	0.016558	0.0365492	0.0463121	0.0141586	0.0339767	0.0315673	0.0156836	0.00357935
21	Unknown	UK58	C6H10O5	1.3559	161.046	161.045	0.5		0.00392528		0.0172567	0.00607214	0.0285901	0.00519888	0.00395	0.00814	0.00746171	0.0104717	0.00947696	0.0256269	0.026993	0.0260537	0.0124071	0.00684888		0.0275486		0.0108897	0.00242058	0.027402	0.0328854	0.0235321	0.0102927		0.0124904
334	Unknown	UK59		1.4168	468.15				0.0157077	0.0104914	0.0152313	0.0253075	0.0471677	0.01916	0.0140777			0.00222256	0.00546677	0.0125515	0.00619746		0.0223065	0.0137822	0.00757318	0.0354553	0.0278273	0.00523645	0.0126599	0.0037344	0.0016087		0.00688165
198	Unknown	UK60		1.4204	351.118												0.0313548		0.0401796	0.0166115
173	Unknown	UK61		1.4352	321.019				0.0215511	0.0193114	0.0247839	0.0108412	0.0196314	0.0221239	0.0197677	0.0158002	0.00993982	0.0238559	0.0225831	0.00358111	0.00200523	0.0210693	0.020174		0.0238088	0.0069975		0.020977	0.0213146	0.00336799	0.0122478	0.0244747	0.0146747	0.0248967	0.0143443	0.0151722
410	Unknown	UK62		1.4586	549.084						0.0112783	0.0195431	0.0357242	0.00557357	0.0176954	0.0387022		0.0121902	0.0396297		0.000845842	0.020585	0.0420762	0.0160949	0.0451885	0.0485873	0.0634977	0.00266726	0.00828729	0.0319015		0.00043424		0.0196488	0.0133094	0.0190613
386	Unknown	UK63		1.4766	515.072				0.00165814	0.0183907	0.025355	0.00351941		0.0146114	0.00193601	0.038133	0.0425196	0.0401757	0.0476462	0.0383337	0.0203594	0.0272223	0.0232376	0.00165518	0.0240293			0.0022936	0.0204325	0.0355216	0.00419221	0.0040918	0.0341501	0.010677	0.0389399	0.0478079
13	Unknown	UK64		1.4827	138.027					0.000419977	0.00443655		0.070622	0.00473481	0.00258203	0.00332078	0.00349868	0.00409328	0.00191962		0.00757472	0.00424022		0.0011262	0.00404367		0.0322618			0.00264289	0.00136433			0.00246382	0.00624516	0.00311418
513	Unknown	UK65		1.4841	871.158				0.0165839	0.00555705	0.0210101	0.0112198	0.00122564	0.00917201	0.0115783	0.0122442	0.03421	0.0258896	0.0218984	0.0221037	0.0138304	0.03922	0.00653471	0.00818645	0.00300163	0.00291329	0.0049395	0.00666455	0.0154355	0.0325246	0.0183082		0.0274807	0.0284483	0.0294505	0.0372295
156	Unknown	UK66		1.4848	295.081					0.0223659	0.0336642	0.0253132		0.0244735	0.0249035	0.0365577	0.0393794	0.0431752	0.0469932	0.03697	0.00479314	0.0462416	0.0202734	0.0214898	0.00945446			0.0184649	0.0194646		0.0550269			0.0396018	0.0405646	0.045538
294	Unknown	UK67		1.4857	437.126				0.0325162	0.0301365	0.0375822	0.0370042	0.0370567	0.0341251	0.0262399	0.0535223	0.0620532	0.0588109	0.0707436	0.0538272	0.0545173	0.0667515	0.0331083	0.0386554	0.00898639	0.0284988		0.0301687	0.0285238	0.0571226	0.0735851	0.0764645	0.0504759	0.0587252	0.0554494	0.0689946
322	Unknown	UK68		1.4867	453.101				0.0368541	0.0331885	0.0472644	0.0458797	0.0997061	0.0360883	0.0366637	0.0384228	0.0371216	0.0391388	0.0489149	0.053103	0.0449438	0.0357074	0.0429936	0.0512367	0.0247017	0.105693	0.0771213	0.0359823	0.0445674	0.0512939	0.0563576		0.0380857	0.00191211	0.042399	0.0418983
402	Unknown	UK69		1.4867	531.044				0.0287821	0.0249082	0.0371714	0.0327132		0.00192807	0.0183828	0.0460567	0.0556109	0.054314	0.070177	0.0516719	0.0561357	0.0633516	0.0307897	0.0379362	0.0333086	0.00631282		0.027784	0.0276086	0.054326	0.0759622	0.0713245	0.0440755	0.0480436	0.0518744	0.062768
355	Unknown	UK70		1.4868	483.085				0.00126376	0.016587	0.00691779	0.0115103	0.0532894	0.0128074	0.0205283	0.0124637	0.0203726		0.0125883		0.00543595		0.0108929			0.0313884	0.0312061		0.00842943	0.0077637	0.0108763		0.00709791	0.0222432	0.0145341
500	Unknown	UK71		1.4868	777.244				0.0254372	0.036314	0.0368583	0.0365484	0.0100806	0.0343146	0.0342238	0.0428512	0.0584491	0.0561971	0.0520105	0.0395275	0.0360032	0.0684152	0.0288863	0.022807	0.0280747	0.0165365	0.0138217	0.0179624	0.0241513	0.0530805	0.0594816	0.0197456	0.0452826	0.0585962	0.0489855	0.064357
400	Unknown	UK72		1.4874	524.15																				0.000121014	0.0319892	0.0218561
211	Unknown	UK73		1.4968	365.144				0.0300824	0.0246085	0.0332383	0.0352787	0.0713178	0.0326512	0.0365872	0.022314	0.027729	0.0308441	0.027913	0.0376603	0.0285902	0.0303914	0.029706	0.0270461	0.0199542	0.0772237	0.05943	0.026009	0.031645	0.0398402	0.0227878	0.0128031	0.0258007	0.0280812	0.028942	0.0323068
409	Unknown	UK74		1.5083	549.084					0.00458037		0.0413012	0.0587741	0.0353599	0.0351447	0.00740501	0.00665883	0.00479675	0.0224332		0.00207931	0.0409471	0.0178335	0.0361404	0.0140658	0.0200895	0.0154335	0.00370638	0.0294004	0.0106098		0.0188595	0.000868952		0.016544	0.0313496
423	Unknown	UK75		1.5337	573.167																				0.0214721	0.0505482	0.0418526	0.0189269	0.0379892
165	Unknown	UK76		1.5358	307.086					0.00637894	0.00656346	0.0142877	0.0237014	0.00921925	0.0190518	0.00694555			0.0125895	0.0214236			0.00847448		0.00513539	0.0767302	0.019101	0.00464596	0.0239767
141	Unknown	UK77		1.5578	277.123																					0.00696797	0.0115791		0.00151952
516	Unknown	UK78		1.6019	885.261				0.00520047	0.00242836	0.0100581	0.00912722	0.0108412	0.00281852	0.00818657	0.00044573	9.90946e-05	0.00040996		0.000167693	0.00040421		0.00226667			0.0114053	0.00796433	0.00334356	0.0077081		0.000553933		0.000726925	0.000508959	0.000124311	0.000648979
297	Unknown	UK79		1.6044	439.031				0.0114766	0.00474925	0.0156605			0.00451311			0.0205264	0.0100927		0.00777144			0.00553256		0.0138966	0.00946238			0.0114675	0.0172034	0.0138146		0.0177342		0.0205148
314	Unknown	UK80		1.6101	447.149				0.00825499	0.00747264	0.0118877	0.00436665	0.0202602	0.0108052	0.010656	0.00318641	0.0056909		0.00645329	0.000908712	0.0052747	0.00574159	0.00917353	0.00180757	0.00765817	0.022937	0.0210959	0.00718796	0.00517296	0.0022296	0.00548447	0.00292254	0.00571512	0.00577805	0.00294392
356	Unknown	UK81		1.6186	485.11				0.0104829	0.00623382		0.00288403		0.010123	0.0106067	0.0164533	0.00166266	0.00180668	0.0183175	0.0128926	0.0145628	0.0203982	0.00702219	0.0142959	0.0143832			0.0103813	0.00451813	0.00444486		0.0230086	0.0158443	0.0127186	0.0157821	0.0186139
286	Unknown	UK82	C20H32O10	1.6195	431.191	431.192	-0.4		0.0448698	0.0401964	0.0462907	0.0331831	0.0706739	0.0393418	0.0533669	0.0612548	0.0378932	0.0463478	0.0479728	0.043851	0.0485536	0.0708039	0.0496284	0.0551409	0.0648069	0.0651025	0.0742822	0.0360695	0.0333338	0.0208784	0.0727252	0.057984	0.0507665	0.0669526	0.0435691	0.0542727
20	Unknown	UK83	C9H14O2	1.6202	153.09	153.092	-1.1		0.00981801	0.00920645	0.00626383	0.00367654	0.0197283	0.00130345	0.0106456	0.0149951	0.00188301	0.0111648	0.0133209		0.00593202	0.0156832	0.00446166	0.0123755	0.00700401	0.0124165	0.0122007	0.00987086	0.00421142	0.0115391	0.0177234	0.0166394	0.00702077	0.0161529	0.0127101	0.00596167
515	Unknown	UK84		1.6288	878.235													6.43449e-05	0.000137212	2.7583e-05				7.88483e-05		0.0196512	0.0117004
508	Unknown	UK85		1.6289	837.171				0.00783146	0.00637363	0.0083744	0.00505765	0.0709368	0.012983	0.0121537	0.0053902	0.00732586	0.0190585	0.0113549	0.016441	0.0106904	0.0235529	0.0117869	0.0118276	0.0066443	0.0309546	0.0426138	0.00898785	0.00692276	0.00696719	0.00902179		0.015425	0.0179605	0.01263	0.0136535
509	Unknown	UK86		1.6294	839.135				0.0109591	0.0143333	0.0174353	0.0126671	0.00145609	0.0108931	0.00514043	0.0040018	0.0251517	0.0272903	0.0208316	0.0255117	0.0240979	0.0328811	0.0171952	0.0164956	0.00445387	0.00659182	0.00180395	0.0145905	0.0156459	0.0265149	0.0288542	0.0162995	0.0232261	0.0216257	0.0221928	0.0238414
504	Unknown	UK87		1.6303	791.216				0.00953874	0.0126964	0.0137855	0.0170838	0.00566767	0.0167439	0.0135765	0.0144744	0.0243866	0.023703	0.0253008	0.023561	0.0245973	0.032342	0.0171348	0.0189727	0.0167747	0.00979257	0.00181092	0.015633	0.0133323	0.024002	0.0326914	0.00365202	0.0187508	0.0225988	0.0237665	0.0259028
506	Unknown	UK88		1.6307	807.197				0.0085787	0.000932737	0.0072957	0.0119747	0.00738553	0.0120232	0.00949533	0.00222331	0.00758414	0.0132843		0.0156703	0.0220104	0.0124252	0.0137612	0.0135907	0.00891679			0.00134729	0.0111763	0.00611432		0.00592912	0.0113661	0.00632439	0.01339	0.0124307
359	Unknown	UK89		1.6707	487.125				0.0257493	0.0213182	0.0264003	0.0172194	0.0171733	0.0226611	0.0152753	0.0279763	0.0153073	0.0256694	0.0288236	0.0190841	0.0124294	0.0246654	0.027376	0.0366369	0.0329796			0.0195182	0.00922075	0.0207292	0.0509811	0.0269218	0.0198413	0.0195513	0.0261716	0.0301204
416	Unknown	UK90		1.6795	563.1				0.0354357	0.0399423	0.0445741	0.0552231	0.0746316	0.0451971	0.0465221	0.0482198	0.013311	0.04917	0.0467559	0.0503615	0.0352358	0.0510134	0.0559555	0.0524462	0.0562436	0.0845089	0.0797096	0.054704	0.0414737	0.0113087	0.0377765	0.0124147	0.0314263	0.0403989	0.0462912	0.0385963
370	Unknown	UK91		1.6905	496.077				0.0629425	0.0351023	0.0546976	0.0711636	0.120121	0.0551606	0.0587519	0.0328659	0.0480011	0.0557626	0.0493319	0.0787997	0.0691333	0.0488385	0.0618752	0.0563543	0.0247023	0.119291	0.0879159	0.0473269	0.0575838	0.074636	0.0639304	0.00795352	0.0452084	0.0379875	0.0445292	0.0535176
116	Unknown	UK92		1.7392	235.118				0.0165775	0.0151251	0.0130896	0.0231078	0.0404096	0.0169859	0.0207245	0.0266875	0.0263731	0.0292575	0.0278376	0.0316775	0.0314734	0.0454633	0.0176494	0.0237661	0.0191083	0.0462746	0.04148	0.0180634	0.0187504	0.0294114	0.0377084	0.0264056	0.027547	0.030752	0.0312085	0.0340994
456	Unknown	UK93		1.7484	659.119				0.00874186	0.00905255	0.00373486	0.00137364	0.022919	0.00205435	0.00294827		0.00037283	0.00324686		0.0042494	0.00232806	0.00225295	0.0177999	0.014031	0.00828395	0.00788403	0.0144797	0.00260415	0.0025867		0.00042103	0.00119068	0.000494418	0.00501285	0.0019768
457	Unknown	UK94		1.783	661.166				0.00738816	0.00508808	0.0109055	0.0110897		0.00848907	0.00383517	0.010427	0.00362281	0.0156112	0.00506228	0.00234608	0.00893038	0.00623186	0.00327758	0.011334	0.00395642	0.00395479	0.0026201	0.00821239	0.00772759	0.0027576	0.0167579	0.00699202	0.0119144	0.00369821	0.00868489	0.0136353
479	Unknown	UK95		1.7846	709.069				0.0173654	0.0141138	0.0207222	0.0209426	0.00593028	0.0195372	0.0138354	0.00657801	0.0271882	0.0326293	0.0340778	0.0120321	0.0383853	0.0329784	0.0189497	0.022733	0.00851445	0.00736013	0.00223644	0.0157134	0.0184356	0.0391517	0.0370403	0.0192032	0.0260588	0.0238485	0.0233888	0.0304372
477	Unknown	UK96		1.7848	707.109				0.00705269	0.00307224	0.00832308	0.0065328	0.0522875	0.00481893	0.00566274	0.00801328	0.00476251	0.0102853	0.00556944	0.00886025	0.0123911	0.0100219	0.00759726	0.006155		0.0182861	0.0231773		0.00280741	0.00995364		0.00400073	0.00683654	0.00358533	0.00799227
424	Unknown	UK97		1.8142	577.153				0.00549829	0.00681114		0.00262192		0.00639255	0.00559352	0.0209763	0.00752905	0.0198931	0.0175571	0.0152274	0.0182484	0.0278144	0.00554777	0.00581886	0.00720421			0.00427013	0.00365006	0.0170568	0.0130862	0.0218961	0.0177661	0.0217192	0.0185122	0.0226202
273	Unknown	UK98		1.8169	425.203				0.00480426	0.000802301	0.00487695	0.00484687	0.0230301	0.00187384	0.0174976	0.0041579	0.00130091	0.00574687	0.0021873	0.0100465	0.0193177	0.0205784	0.0133785		0.00284266	0.00610168		0.0192114	0.000681296	0.0166915	0.0075727	0.000752093	0.00584063	0.016131	0.0429221	0.00296041
354	Unknown	UK99		1.827	482.061				0.0221649	0.0235167	0.0385775	0.0292194	0.00684956	0.0164196	0.0267605	0.046606	0.0250667	0.0451714	0.00757042	0.0498819	0.0387705	0.0550117	0.0435997	0.0367967	0.0503851	0.0604783	0.0690592	0.0386956	0.0168525	0.0146478	0.0382968	0.00611246	0.00853905	0.0357768	0.0339529	0.03202
130	Unknown	UK100		1.8315	259.012				0.00152972	0.00196871	0.00282887	0.00283996		0.00284228	0.00720225	0.00623672	0.00220469	0.00193757		0.00308424	0.00158466	0.00410273	0.0125498	0.00269739					0.0107612	0.00306082	0.00203104		0.00298665	0.00576297	0.000790158
414	Unknown	UK101		1.8318	557.02				0.000658686				0.000596244	0.00576262	0.00963624	0.00316625	0.000389772	0.0018386		0.00197118		0.00243421	0.0185813		0.00203685	0.0174777	0.0203625	0.0128124	0.0136149	0.00100191	0.000582964		0.00264552	0.000341544	0.000268452
519	Unknown	UK102		1.8332	955.137					0.000477659	0.000177266	0.00018891	0.000131228	0.00145731	0.00120163	0.000392224				0.000393129		0.00165789	0.00996786	0.000895593		0.0139407	0.0131377		0.00196941
520	Unknown	UK103		1.835	961.142					0.00151241	0.000200855	0.000793122	0.000782113		0.00332879	0.00191028	0.000687908				0.000135282	0.00227467	0.00531181	0.00111068	0.000459613	0.00687115	0.004092	0.00433054	0.00655393	0.000502488			0.00057555	0.000192099		0.000128426
521	Unknown	UK104		1.836	977.12				0.000352974	0.000340449	0.000190992	0.000473225	0.000281433	0.00147474	0.000814554	0.00187474	0.001026	0.000827248		0.000833789	0.000142046	0.00274624	0.00715594	0.000726101	0.00170751	0.00715455	0.00112038		0.0063629			4.32892e-05	0.000326073	0.000183733	8.35453e-05
223	Unknown	UK105		1.837	383.051				0.000289314	0.00133435	0.000441165	0.000461817	0.00286355	0.00190938	0.00229008	0.00370195	0.00452617	0.00255834	0.00135013	0.00262974		0.00828686	0.00639154	0.00645844	0.00244625	0.0140401	0.0029851	0.00225621	0.00379054		0.00440024				0.00139078	0.00141761
303	Unknown	UK106		1.8394	446.045				0.1601	0.140208	0.158214	0.192164	0.216073	0.212234	0.258558	0.367201	0.230214	0.385705	0.152797	0.321565	0.207002	0.389295	0.448511	0.267145	0.305965	0.690817	0.633682	0.360174	0.357326	0.289957	0.208415	0.0951439	0.19532	0.175444	0.14234	0.165828
172	Unknown	UK107		1.8395	321.017				0.00284422	0.00974307	0.00642523	0.0142952		0.00725957	0.0148428	0.0262724		0.0260803	0.00698137	0.0229832	0.0204645	0.0139679	0.0248796		0.00204691			0.0216102	0.0210754		0.00673414	0.00361262	0.00541754	0.00140325	0.00490532	0.00129219
144	Unknown	UK108-frag of 4-methoxyglucobrassicin C10H7NO9		1.8429	284				0.0855239	0.0751664	0.0918398	0.0987635	0.236079	0.0770038	0.0714936	0.0939053	0.0980814	0.0945252	0.114332	0.0909649	0.0886225	0.11193	0.037652	0.0318142	0.0264682	0.0832273	0.0615488	0.0249042	0.0239817	0.0287015	0.045944	0.0497828	0.0288798	0.0221228	0.0433513	0.0478455
122	Unknown	UK109		1.8563	244.061				0.0341834	0.0320489	0.045875	0.0442976	0.0484062	0.039014	0.0305095	0.0387171	0.0504872	0.038666	0.0551271	0.0421858	0.0462455	0.0700628		0.00221852	0.0260212	0.0139271	0.00197459	0.0132637	0.010427	0.041489	0.076877	0.0689346	0.044698	0.0528255	0.0611078	0.0717527
384	Unknown	UK110		1.8698	513.209											0.0376615	0.0233819	0.0282224	0.0415408	0.0263661		0.0462962									0.0645452	0.0383371	0.0295928		0.0496529
200	Unknown	UK111		1.8718	351.155
304	Unknown	UK112		1.8752	446.051											0.00161605	0.00146766			0.00410261	0.00356916										0.00203527		0.00211561			0.0025463
458	Unknown	UK113		1.8891	666.247				0.0078144	0.0158034	0.016602	0.00412695	0.00978658	0.0173832	0.00344573	0.000751202	0.000934472	0.00458244	0.00726173	0.000258937	0.000151102	0.00014689	0.0123101	0.000394875	0.0123485	0.0208746	0.0243533	0.00373088	0.00732033	0.00278144		0.00101647	0.00332924	0.00136607	0.00110048	0.00106621
385	Unknown	UK114		1.8916	514.162				0.00476551	0.00395132	0.011901	0.0206591	0.00176198	0.0169233	0.0085496		0.00277443	0.00198706	0.00283289	0.00142821	0.00111357	0.00142188	0.0212739			0.022201	0.00530331	0.00854852	0.0107135	0.00297943	0.0015677	0.00161263	0.00226545			0.00148153
137	Unknown	UK115		1.9125	267.071				0.0134475		0.0135366	0.0147972	0.0377846	0.0134271	0.0165968		0.0103794	0.00753688	0.00984906	0.00293955	0.00853195		0.015561		0.00198471	0.0320823	0.00788767	0.00574145	0.00584428	0.0170862	0.0187304	0.0125287	0.0111135	0.0017262	0.00668373	0.00812701
336	Unknown	UK116		1.933	469.079				0.00147048	0.00230165	0.00126342	0.0153296		0.00129076	0.0118937	0.000973882			0.000501493	0.00825381		0.00254348	0.00883936	0.0102215	0.00767801			0.00439788	0.00731363	0.00407875	0.00185816		0.0024102	0.00492455	0.00102348	0.00303369
263	Unknown	UK117		1.9477	416.12				0.0105624	0.0043251	0.0149921	0.0242535		0.0130728	0.0129709	0.000826718	0.00303059	0.0050725	0.00516657	0.0109073	0.00453228	0.00737697	0.0166906	0.00651179		0.0365492	0.00836726	0.013367	0.0172972	0.0141551	0.00188369		0.00433977	0.00347999	0.00464794	0.00329427
357	Unknown	UK118		1.9794	485.112											0.0141343	0.0103708	0.00931967	0.0150642	0.00240831		0.0106004									0.0174457	0.0195486	0.0131731	0.0189427	0.00674493	0.0152987
285	Unknown	UK119	C20H32O10	1.9806	431.19	431.192	-1.3		0.0159401	0.0158194	0.0158822	0.0154834	0.00139924	0.0149419	0.019316	0.0184264	0.016309	0.0147977	0.0163515	0.0173187	0.013813	0.0246802	0.0192654	0.022524	0.0275455	0.0232709		0.014612	0.0155804	0.0156769	0.0197362	0.0223287	0.0186494	0.0271157	0.0164004	0.0236067
338	Unknown	UK120	C35H24O2	1.9848	475.17	475.17	-0.2		0.0162805	0.0182329	0.0186438	0.0199893	0.0448808	0.0188001	0.0196824	0.0248938	0.021323	0.0221308	0.0231313	0.0266966		0.0401067	0.0189336	0.024891	0.0218131	0.0522758	0.0470678	0.0171474	0.0171574	0.0207448	0.0294426	0.0273017	0.0220768	0.0331584	0.0292145	0.02832
487	Unknown	UK121		1.9902	732.18																					0.0263349	0.0207567	7.98484e-05	0.000106646
471	Unknown	UK122		1.9909	691.118				0.00290446	0.00504836	0.00417299		0.0691114	0.00854341		0.00802746	0.001821	0.0108861	0.00433669	0.0125152	0.00962763	0.0132066	0.0069811	0.00323278	0.00379425	0.0264236	0.0322586	0.00462364	0.00667525	0.0047013		0.000828486	0.0018164		0.00979584	0.00347556
454	Unknown	UK123		1.9935	647.07				0.0176122		0.00482853	0.0208743	0.00155081	0.0168583	0.00231451	0.00917632	0.0347988	0.0349058	0.0427398	0.0370454	0.0217734	0.0398277	0.0183423	0.0193725	0.00949329	0.00104598		0.0148571	0.00720068	0.0176323	0.0263551	0.0280394	0.0277769	0.0275931	0.0290576	0.0363975
453	Unknown	UK124		1.994	645.155				0.0227575	0.0202626	0.0282345	0.0291103		0.0245157	0.0207922	0.0385109	0.0426871	0.0440257	0.0519497	0.0458784	0.0494381	0.0528286	0.0258722	0.0240949	0.0214124	0.00561818		0.0232732	0.0207104	0.0456596	0.0241482	0.0386694	0.0356653	0.0360257	0.0388681	0.0488816
472	Unknown	UK125		1.9941	693.075					0.016501	0.0202927	0.0230936		0.0214422	0.0148442	0.030083	0.0338357	0.0367271	0.0429816	0.0380414	0.038717	0.0422542	0.0212934	0.0271735	0.00577722			0.0132048	0.0167799	0.0368063	0.0129405	0.0345439	0.0261575	0.0188764	0.0274327	0.0236094
266	Unknown	UK126	C21H24O9	2.0175	419.134	419.134	-0.3		0.00918947	0.00856164	0.0113464	0.00854352		0.0124249	0.0120723	0.00152322	0.00315131	0.00356306	0.00804844	0.0104262	0.00129587		0.00749225	0.0102242	0.0110541			0.00534016		0.0106287	0.00425494	0.00987967	0.00863625	0.0102032	0.0093756	0.00648282
272	Unknown	UK127		2.0216	423.184				0.00186558	0.00585312	0.00640509	0.00880305	0.0190001	0.0083535	0.00816024			0.00453355	0.00476425	0.00332122	0.00256273	0.00464853	0.00361682	0.00927552	0.00529397	0.0250718	0.0191354	0.00528045	0.00783435	0.00249365	0.00628029	0.0020304	0.00236736	0.00543712	0.00117044	0.00179184
422	Unknown	UK128		2.0475	567.139				0.015979	0.0181419	0.0187612	0.0125832		0.0225114	0.0269062	0.019616	0.0161441	0.0223767	0.0160399	0.00787633	0.00652366	0.0387549	0.0161767	0.00226372	0.0189639	0.00762254	0.00437184	0.019503	0.0228607	0.00932912	0.0174475	0.020555	0.0178431	0.0238601	0.0204677	0.0101907
455	Unknown	UK129		2.0478	648.166				0.023201	0.0263746	0.0231031	0.0168528	0.00203564	0.0316016	0.0400214	0.0301697	0.0240743	0.0346639	0.0224097	0.0172628	0.00923662	0.0594017	0.0242333	0.0194235	0.0286727	0.00870685	0.00516328	0.0305095	0.0359736	0.025599	0.0106579	0.0152976	0.0302504	0.0376211	0.0351064	0.0362033
383	Unknown	UK130		2.0644	510.072				0.0099011		0.0128963	0.0130253	0.0142865	0.00528535	0.0130878	0.0185961		0.0210577	0.00309598	0.0199913	0.014412	0.00767467	0.0258153	0.0207426	0.0155503	0.0420672	0.0371155	0.0192266	0.0172984	0.0179021	0.00336444	0.00955702		0.00751799	0.00609237	0.0160622
415	Unknown	UK131		2.1257	561.127																		0.0145091	0.00892134		0.0358559	0.0356533	0.020587	0.00118103
248	Unknown	UK132		2.1463	395.006				0.00516464	0.00480526	0.0224231			0.016972	0.0102362		0.00537412	0.00157339	0.00222265	0.00130957	0.00184606	0.00300856		0.0313562	0.00328062				0.0200346	0.00250997	0.00419075		0.00104429	0.00240051
253	Unknown	UK133	C25H22O3S	2.1509	401.125	401.121	3.4		0.0323608	0.00242202		0.00148235		0.000955409	0.00244763	0.00126342		0.000488459	0.00122668				0.0459797		0.0514978	0.0562578	0.0576566	0.036777	0.0340996
302	Unknown	UK134		2.1614	445.112				0.0341736	0.0323651	0.0454522	0.0381586		0.00864125	0.0244875	0.0077871	0.00822762	0.00482024	0.051747	0.041662	0.0472273	0.0497664	0.0467642	0.0533897	0.0561818	0.0510952	0.0812178	0.0510077	0.0447028	0.00491758	0.0104973	0.00953994	0.00718966	0.00782307	0.00212547	0.0040408
159	Unknown	UK135		2.1627	301.089				0.0509775	0.00903478	0.0608495	0.0573195		0.0501153	0.00719181	0.0924588	0.105278	0.102907	0.146883	0.104456	0.120722	0.11026	0.0627725	0.0805448	0.0570314	0.128667	0.0448149	0.0157344	0.0494842	0.0998668	0.146955	0.153817	0.0868223	0.0978713	0.0956348	0.117194
489	Unknown	UK136		2.1629	733.068				0.145412	0.0044437	0.177343	0.175503	0.244594	0.151157	0.107849	0.196164	0.161733	0.180719	0.252577	0.15498	0.226329	0.187375	0.0993298	0.131594	0.154313	0.235282	0.190707	0.104465	0.125254	0.179916	0.20859	0.208483	0.132204	0.157369	0.144823	0.170689
467	Unknown	UK137		2.163	685.159				0.148771	0.138706	0.18577	0.183296	0.285485	0.163437	0.11727	0.198898	0.151328	0.150226	0.202595	0.196533	0.207826	0.195163	0.105467	0.134412	0.159599	0.255158	0.203866	0.150848	0.131662	0.142935	0.251059	0.189747	0.133091	0.156444	0.182646	0.166839
136	Unknown	UK138		2.1633	265.075						0.0144324		0.0257922	0.0118723	0.00320729									0.00124051	0.00191571	0.0233374	0.0194586	0.00410613	0.00353234
485	Unknown	UK139		2.1636	732.061				0.0928854	0.0802408	0.0775334	0.11334	0.15296	0.0876973	0.05943	0.099908	0.123548	0.104984	0.162653	0.105537	0.122173	0.158341	0.0689254	0.115494	0.0938563	0.140905	0.116438	0.0611474	0.0532103	0.090171	0.131236	0.128003	0.0971893	0.0936737	0.0925393	0.110109
222	Unknown	UK140		2.1643	379.034				0.0274631	0.0172998	0.034076	0.0358897		0.0193423	0.0147211	0.0507094	0.0658703	0.0572775	0.0900301	0.0573951	0.0719957	0.0654918	0.0302002	0.0432998	0.0347329			0.0324923	0.0260659	0.0510495	0.0856473	0.0940903	0.0535363	0.0551266	0.0576776	0.0683261
194	Unknown	UK141		2.1646	351.019												0.00255366	0.00109898			0.0337792		0.000682409	0.000866935				0.00121094		0.0023371		0.0447024	0.00306189	0.00173994	0.00224103
475	Unknown	UK142		2.1654	701.13				0.0826532	0.0444897	0.100824	0.09823	0.151124	0.0498634	0.0627578	0.107798	0.0884672	0.0809228	0.11338	0.0879803	0.0992675	0.107509	0.0557575	0.106469	0.0895628	0.161825	0.117823	0.0517409	0.0475623	0.0795284	0.112268	0.111931	0.0744102	0.0829848	0.0806544	0.0969682
293	Unknown	UK143		2.1657	437.039				0.020465	0.0213609	0.0278208	0.0246806	0.0810706	0.022089	0.0186781	0.0221398	0.0128372	0.0130926	0.0093813	0.0199509	0.0175127	0.0254764	0.0208576	0.0243064	0.0216152	0.0418602	0.052952	0.0171217	0.0174976	0.00706342	0.0106102	0.00680883	0.0104263	0.0211463	0.0149052	0.00673535
59	Unknown	UK144		2.1658	193.021				0.00148334	0.01334	0.00230715	0.0139133		0.00141232	0.00136708		0.00487907	0.0187415	0.00348265				0.0194939	0.00268029		0.0286452		0.0117385		0.0166039		0.0100853		0.0227177	0.0180618
462	Unknown	UK145		2.1666	677.134				0.394289	0.378488	0.475344	0.457342	0.632324	0.301866	0.364322	0.269816	0.215871	0.240821	0.257325	0.2631	0.299032	0.40951	0.370335	0.416848	0.421238	0.633443	0.432226	0.190191	0.226492	0.186759	0.2389	0.211926	0.228445	0.273263	0.200978	0.228392
483	Unknown	UK146		2.1676	717.102				0.0192136	0.00917184	0.0210987		0.0922318	0.0181742	0.00515653	0.0307655	0.0295243	0.0339284	0.0485506	0.0336336	0.0369908	0.0429807	0.00680913		0.0237651	0.0703413	0.0559355	0.0220428		0.032436	0.0484584	0.0475036	0.0132137	0.0341124	0.0361835	0.0388529
388	Unknown	UK147		2.1695	517.135				0.0181453	0.0231915	0.0317932	0.0192791		0.0165216	0.0128264	0.0246992	0.0136366		0.0127624		0.00808857		0.024465	0.0214882	0.0294873	0.0345355			0.00489266	0.00570519	0.0234233	0.0192255	0.00230066	0.0175141	0.016356	0.00931853
473	Unknown	UK148		2.1697	695.146				0.0114483	0.0104659	0.0152183	0.0151955	0.0124973	0.00977591	0.00994352	0.00179756	0.00555313		0.00512893			0.00126155	0.0113564	0.00200517	0.00692416	0.0141935		0.00302199	0.00458795	0.00432905	0.00717895	0.00634943	0.00234331	0.00460635	0.00435412	0.00382455
184	Unknown	UK149		2.1703	338.062				0.00622284	0.0230296	0.0324947	0.00903215			0.00149979			0.019514	0.0383116	0.0208767	0.00356447										0.0325868	0.0211064			0.0176969	0.031119
118	Unknown	UK150		2.1716	239.055				0.0261439	0.0220238	0.0302872	0.0271354		0.0208316	0.0172711	0.0251155	0.0108665	0.0221392	0.014108	0.0263571	0.0070397	0.0293523	0.0205112	0.0237154	0.0193193	0.00217916	0.0250101	0.00669797	0.0025429	0.015821	0.0254866	0.0141439	0.0102638	0.0101335	0.0113998	0.021624
249	Unknown	UK151		2.1753	395.006					0.000560722	0.000523728	0.0241443		0.0013893		0.0346948	0.0147591	0.00149991	0.0607732	0.0356053	0.00437605	0.00330659	0.000535361	0.00268876					0.00221178	0.0373163	0.06028	0.0655465	0.00275923	0.0020504	0.0424739	0.0487929
505	Unknown	UK152		2.1883	797.32				0.0227287	0.0160072	0.0185913	0.00163751	0.0487771	0.0176559	0.0198868	0.0272915	0.00144454	0.00375118			0.014936	0.0132661	0.0190387	0.0126904	0.00622651	0.0370036	0.0325914	0.0187931	0.00496703	0.0142584	0.00221121		0.00416707	0.0110833	0.00697563	0.0166165
183	Unknown	UK153		2.2024	338.037											0.0129085		0.00331692				0.00292605			0.00238245			0.0119826	0.0123281
368	Unknown	UK154		2.2093	494.079				0.525695	0.588018	0.834265	0.755265	1.00939	0.758531	0.728245	1.00329	0.539915	1.05812	0.633041	1.06006	0.82841	1.01409	1.17485	1.02514	1.14741	1.892	1.75757	1.04478	0.934768	0.749776	0.732268	0.376545	0.577132	0.708028	0.66613	0.596965
168	Unknown	UK155		2.2123	309.093				0.0132039	0.00475406		0.00687938	0.0422205	0.00574382	0.0163933	0.0203567	0.028238		0.00402962		0.00494948	0.00660233	0.0157118	0.0082516	0.00897959	0.0380178	0.0358161	0.00243271		0.0198162		0.00510677		0.0128424	0.0088709
510	Unknown	UK156		2.2169	840.162				0.00243211		0.00696034	0.00308102	0.000963943		0.00587549			0.00572709	0.00408088	0.00366529	0.00206044	0.00132179	0.0102477	0.00467105	0.00793576	0.0048809	0.00117837	0.00206708		0.00423421		0.00105182	0.00406606	0.00619757	0.000817838	0.00163987
507	Unknown	UK157		2.2187	834.152				0.000254143	0.00214186	0.00154249	0.00197764	0.00129186	0.00139576	0.00448693	0.000258965		0.000227064	8.40543e-05		0.000151102	0.000576365	0.000883662	0.00135412	0.000609864					7.17982e-05	0.000105476			0.000533126	0.000250233
466	Unknown	UK158		2.2212	685.158				0.054883	0.0538887	0.0662729	0.0662136	0.0656671	0.0633396	0.0478949	0.0438519		0.0106532		0.0381415	0.0425215				0.0499306	0.0558806	0.0482889	0.0431237	0.038248
301	Unknown	UK159		2.2214	445.11					0.0141385	0.0203043	0.00669475	0.0129845	0.00289946	0.0121453	0.00156954	0.0116031	0.0147185	0.00235757		0.0159696	0.0175656	0.00468289	0.0177864				0.000687851		0.0027044	0.0037544		0.0114811		0.01067
482	Unknown	UK160		2.223	717.099				0.0227143	0.0305381	0.0493117		0.0221302	0.0247915	0.0174165								0.0375125		0.00407278	0.0739746	0.00724655	0.0184508	0.0142404
488	Unknown	UK161		2.223	733.066				0.052039		0.064861	0.0656271	0.0615934	0.0618065	0.0438144	0.0437288		0.0262815	0.0375364	0.0368061	0.0453573		0.0440069	0.0527913	0.0457214	0.0458319	0.0321456	0.0423734	0.0367156	0.0316932		0.0379039		0.0434574		0.044718
474	Unknown	UK162		2.2231	701.129				0.0308691	0.0757943	0.038176		0.189182	0.0364078	0.0268499								0.0261476	0.0327347	0.0294858	0.0358691	0.137689
486	Unknown	UK163		2.2234	732.061				0.0142613	0.0249715	0.0319586	0.0332925	0.0313533	0.025383	0.0192104		0.00965032		0.0227795			0.025419		0.0259796	0.0227628	0.0241948	0.0189773
160	Unknown	UK164		2.226	301.091				0.0270136	0.0129466	0.0349579	0.0331164		0.0264239	0.0206258	0.0397993	0.0424569	0.0425519	0.0569637	0.0442782	0.0445293	0.0477121	0.0310204	0.0345601	0.0262049			0.0611859	0.0233918	0.0388623	0.0552891	0.0560469	0.0328344	0.0404441	0.0370843	0.0467322
461	Unknown	UK165		2.2283	677.132				0.0799605	0.0854938	0.0949431	0.0863798	0.135275	0.0640103	0.0936411	0.0456349	0.0258494	0.0341847		0.0117628	0.0394129	0.0668915	0.0591139	0.0638001	0.0741108	0.103537	0.0707498	0.0249348	0.0340908	0.0256271	0.0305217	0.0226399	0.0317772	0.0407197	0.0312542	0.0274472
459	Unknown	UK166		2.2371	675.124				0.00593562	0.00844264	0.00672128	0.00645648	0.0465711	0.00891321	0.00931889	0.00753661		0.0106991		0.00713932	0.00925418	0.0165161	0.00803298	0.00704552	0.007897	0.0277032	0.0289066	0.00278886	0.00618039	0.00353601	0.00816194	0.00518302		0.00994732	0.00907665	0.00348817
69	Unknown	UK167		2.2407	199.097				0.0130976	0.0120327	0.0121193	0.0033853	0.00265399	0.0112884	0.0037594	0.0247722	0.0122069	0.0179738	0.00409505	0.0168656	0.0228786	0.0226032	0.00459881	0.00647957	0.0142115	0.00140463	0.0181503	0.00294631	0.00946611	0.0203583	0.0329278	0.0241305	0.0183789	0.0274266	0.0178596	0.023288
481	Unknown	UK168		2.2409	716.191																					0.0446179	0.0465558		9.87835e-05		0.000154202	0.000328488				0.000124342
450	Unknown	UK169		2.2419	629.165				0.00290898	0.00637663	0.00216133	0.00719765	0.00272692	0.00402892	0.0025341	0.017215	0.0203641	0.0218829	0.0186208	0.0139633	0.0147442	0.0252289	0.00437198	0.00425338	0.00962003	0.00265262	0.00076886	0.00847727	0.00887712	0.0155449		0.0194	0.0167024	0.0190285	0.0171682	0.0159674
460	Unknown	UK170		2.2433	677.091				0.00210757	0.00151908	0.000904608	0.00485821		0.0022925	0.0025606	0.0138327	0.0196816	0.0158495	0.00745061	0.00860236	0.0186249	0.0180289	0.00665868	0.00731856	0.00652122	0.00171358		0.00759259	0.0085456	0.00891089	0.0134702	0.0160901	0.0155884	0.0116764		0.0231188
6	Unknown	UK171		2.2487	126.06				0.0133728	0.010619	0.0174314	0.00976688		0.0155195	0.00931953	0.0280621	0.0409594	0.0364967	0.0497913	0.036513	0.0390233	0.0406655	0.0186573	0.0241823	0.0173824			0.00823227	0.0164322	0.0342837	0.0509507	0.0517714	0.0277345	0.0311884	0.0322104	0.0180419
367	Unknown	UK172		2.2532	494.077				0.00482933	0.00357268	0.00438337				0.003764	0.00631748		0.00621174		0.00653984	0.00584147									0.00317395	0.00340471	0.00136338		0.00242964	0.00264728	0.00258546
330	Unknown	UK173		2.2608	463.147				0.00762811	0.00534718	0.0105143	0.0158326	0.0354507	0.00963699	0.00898346	0.00475862	0.00965351	0.0263803	0.0146987	0.0324485	0.0327909	0.0223838	0.00910257	0.00122872	0.00356601			0.00646785	0.0077292	0.0311815	0.0149635	0.0072964	0.0156845	0.00566103	0.0125499	0.00285973
311	Unknown	UK174		2.2756	447.121
440	Unknown	UK175		2.3068	607.166				0.0248156	0.0226451	0.0283212	0.0260918	0.0411205	0.0235731	0.0204857	0.024248	0.00983039	0.0198805	0.0202877	0.0215757	0.0269229	0.0285538	0.0279323	0.0333461	0.0338868	0.0292887	0.0330201	0.0239913	0.0206598	0.0116058	0.016297	0.0233742	0.0173214	0.0184346	0.0222161	0.0257684
452	Unknown	UK176		2.3237	637.193								0.0331662	0.000240338	0.000138534	0.000187225	0.000255408			0.000320402
316	Unknown	UK177		2.3287	449.131				0.0145674	0.00932903	0.015334	0.0167155		0.0140663	0.0132616	0.0206146	0.00884691	0.00664318	0.0168798	0.0194759		0.0175939	0.0164263	0.0177317	0.0170525			0.00996899	0.00545602	0.0131984	0.025436	0.0172507		0.0157826	0.0130003	0.0155165
201	Unknown	UK178		2.3581	351.154				0.0479755	0.0399619	0.0503217	0.0469118	0.116014	0.0465014	0.0457794	0.0697419	0.0419468	0.0497105	0.0673038	0.0501106	0.0571298	0.0694899	0.0499769	0.0595666	0.0523683	0.109628	0.0854676	0.039451	0.0337628	0.0597871	0.0780129		0.0523581	0.0704721	0.0561485	0.0696256
167	Unknown	UK179		2.3618	307.165				0.0457021	0.0426196	0.0528094	0.0500065	0.107877	0.0454824	0.0470434	0.0724257	0.0534494	0.0555552	0.0758631	0.0162489	0.0615146	0.0820807	0.0507891	0.0623859	0.0542351	0.0955787	0.0786835	0.0400916	0.0407434	0.0595174	0.0816669		0.0540156	0.0740752	0.0597735	0.0692358
164	Unknown	UK180		2.3635	306.081				0.0304657	0.0293461	0.0337875	0.0300486	0.122724	0.0351203	0.0353744	0.0410341	0.0448275	0.0400595	0.0562273	0.0345498	0.0404833	0.0599864	0.0245548	0.0226885	0.0235222	0.0799588	0.0576341			0.0405845	0.0604398	0.0548292	0.0582625	0.0628425	0.053186	0.0518689
332	Unknown	UK181		2.3653	467.211				0.0152755		0.0133926		0.0309156	0.0206593	0.0215485	0.00679075		0.0184829	0.00324884	0.0228429		0.0088723	0.0189083	0.00521927	0.0196612	0.0420177	0.0454815	0.00361813	0.0173948	0.00646668	0.018195	0.0116309	0.0157891		0.00662031	0.015766
143	Unknown	UK182		2.3745	283.069				0.00276852	0.00811044	0.00536529	0.0118574	0.011261	0.0126172	0.0115479	0.00588022	0.0088485	0.00609479	0.00143297	0.00126586		0.0130434	0.0172376	0.00594648	0.00325152	0.00851861		0.0137781	0.0139348	0.00157115	0.00392903	0.00182938	0.00858189	0.00982338	0.0030635	0.00423686
157	Unknown	UK183		2.3753	299.038				0.0213417	0.0184765	0.0265399	0.0264903	0.146245	0.0114599	0.0130928	0.0366667	0.0414654	0.0361804	0.0502536	0.0377107	0.0448861	0.0406574	0.0227858	0.028258	0.0242458	0.109773	0.146789	0.0230822	0.0185958	0.0357944	0.054336	0.0553496	0.0329625	0.038362	0.0336063	0.0434633
447	Unknown	UK184		2.3776	623.155				0.00257009		0.00773286		0.0270642	0.00890651	0.00739421								0.00810525	0.00345223	0.00263173	0.013837	0.00855676	0.00570194	0.00512617
323	Unknown	UK185		2.3778	454.044				0.0207835	0.0218415	0.0239815	0.0255039		0.0224914	0.0211893	0.034457	0.0390785	0.0406432	0.0394938	0.032433	0.0310579	0.0466404	0.0214079	0.00205979	0.0210865	0.00631373		0.00955724	0.0180783	0.0375432	0.0452867	0.00626854	0.0345357	0.0347846	0.0355093	0.0465198
127	Unknown	UK186		2.3801	249.129				0.00786729	0.00627462	0.0063586		0.0342612	0.00650504	0.00721383	0.00387352	0.00329782	0.00793219	0.00664137	0.00540359	0.0102764			0.0095408		0.0278944	0.0287361	0.00369586	0.00313383	0.00969948	0.00618896	0.00321149	0.00885614	0.011172	0.00883648	0.00994696
170	Unknown	UK187		2.3853	315.009				0.0487835	0.0421005	0.061733	0.0618623	0.143377	0.0479939	0.0338754	0.0881558	0.0999351	0.0974584	0.132701	0.091279	0.106754	0.105379	0.0525464	0.0744937	0.0570703	0.15414	0.0461571	0.0523033	0.0469807	0.0874258	0.138692	0.137485	0.0798085	0.0902848	0.0850845	0.102464
408	Unknown	UK188		2.3992	543.032				0.04035	0.0308125	0.0467991	0.0457462	0.138396	0.0362514	0.0248051	0.066331	0.0852097	0.0707277	0.11129	0.0766738	0.084799	0.0822354	0.0407055	0.0548278	0.0430429	0.16746	0.106888	0.0379019	0.0292962	0.0601027	0.0971334	0.116776	0.0588982	0.0648877	0.0616538	0.0770442
107	Unknown	UK189		2.4013	223.132				0.0194592	0.0191731	0.0234187	0.0177987	0.0468014	0.0217333	0.0207374	0.0293466	0.012087	0.0293649	0.0251492	0.0236094	0.0201915	0.0395206	0.0219059	0.0232263	0.0260311	0.0545913	0.0493047	0.0168594	0.0171505	0.012137	0.0358611	0.0325705	0.0270418	0.0375457	0.014216	0.0331179
238	Unknown	UK190		2.4055	389.032					0.00197436	0.00159567	0.000496516	0.0147536	0.00581916	0.00104839	0.00885436	0.00762069	0.00266052	0.00767417	0.000917683	0.000899845	0.00391845	0.0152278	0.0133672	0.0135389	0.0464264	0.0226725	0.0126284	0.0187192		0.00614169	0.00428173	0.00337489	0.0163024	0.0118326	0.0026561
277	Unknown	UK191		2.406	427.194					0.00884264		0.0087456		0.0123843	0.011241	0.0121274	0.00835197	0.00983904	0.00545328			0.0220362	0.00858212	0.00547473	0.0142843	0.030845	0.0317629		0.00443767	0.00947993	0.00810854	0.00395489	0.0147329	0.0166728	0.00971139	0.0144001
195	Unknown	UK192	C20H16O6	2.4086	351.086	351.087	-1.2		0.0171408	0.0160225	0.0232122	0.0241299	0.0595732	0.0194962	0.0130039	0.0291993	0.0409479	0.0285193	0.0383083	0.0334765	0.0322113	0.0343407	0.0205527	0.0289062	0.0169127	0.094997	0.0499444	0.0200706	0.0192878	0.0271423	0.0470624	0.0462808	0.0268974	0.0269849	0.0286394	0.0213807
498	Unknown	UK193		2.4092	756.091				0.0591117	0.0470482	0.0779805	0.0763172	0.0698818	0.0601031	0.0387455	0.0965431	0.126376	0.120042	0.164366	0.114931	0.128033	0.125313	0.0599644	0.0837447	0.0668695	0.06976	0.0555927	0.0649877	0.045331	0.0988444	0.162757	0.163272	0.0907347	0.0943955	0.0874364	0.109782
258	Unknown	UK194		2.4129	407.022				0.038664	0.0353136	0.0469407	0.0517851	0.0408653	0.0393608	0.0265922	0.0671137	0.0793776	0.0764185	0.101014	0.0717437	0.0841826	0.08681	0.0426285	0.0530492	0.0442378	0.0482192	0.0330163	0.0510099	0.0388404	0.0803124	0.104517	0.116223	0.0693635	0.0774242	0.0713003	0.0799806
12	Unknown	UK195	C8H6O2	2.413	133.029	133.029	0.1		0.00810857	0.0103752	0.0643328	0.0622799	0.0767102	0.0329713	0.0377124	0.0873879	0.0884863	0.0567032	0.117578	0.0330167	0.0927252	0.0911386	0.0596217	0.0753832	0.057062	0.0869289	0.0314162	0.0569932	0.0519394	0.014713	0.0181585	0.0442541	0.0750848	0.0928946	0.0134044	0.0214601
206	Unknown	UK196		2.415	357.1				0.0202664	0.0134676	0.021005	0.0240527	0.0257372	0.0229892	0.017341	0.0360166	0.0462656	0.0424595	0.0525047	0.0333532	0.0464287	0.0488148	0.0229423	0.0329677	0.0176612	0.0322793	0.019891	0.0225603	0.0213893	0.0340868	0.0529538	0.0581128	0.0313947	0.0380185	0.0376526	0.0389941
319	Unknown	UK197		2.4173	451.01
449	Unknown	UK198		2.4281	626.045				0.010145	0.00791825	0.010457	0.0106832	0.00873317		0.00513502	0.013573	0.0141171	0.0177382	0.024825	0.0180839	0.0206697	0.00684539	0.00875117	0.0137829	0.00750046	0.00800076	0.00617858	0.00909694	0.00734819	0.0170072	0.0237892	0.024085	0.0158622	0.0120604	0.0198995	0.0100926
115	Unknown	UK199		2.4823	235.097											0.0510832	0.0385332	0.0432352	0.0419942	0.0372474	0.0425098	0.0578095								0.0400694	0.0579278	0.0508925	0.0424995	0.0571031	0.0464889	0.0549759
199	Unknown	UK200		2.5136	351.153					0.0117886		0.00674459	0.0343496		0.00808341
295	Unknown	UK201		2.5405	437.201				0.0139294		0.0117165	0.010411	0.0393779	0.0121597	0.0139398	0.00900917	0.00644978	0.00120539	0.00983287	0.009345	0.00622222		0.0147644	0.0156995	0.00751757	0.0296291	0.0312579		0.010025		0.0103168	0.00180781	0.00663798	0.00837747	0.007614	0.00885996
271	Unknown	UK202		2.5426	423.152				0.0137794	0.00922727	0.00566775	0.0204618	0.0307056	0.0145538	0.0110444	0.00239552	0.00210581	0.00524606	0.00352934	0.00858127	0.00397108	0.00366811	0.0175668	0.0112045	0.00257845	0.0211865	0.0164494	0.00997053	0.010544	0.00538921		0.00196434	0.00141038	0.00140366		0.0013501
315	Unknown	UK203		2.5428	449.128				0.0144873	0.00803744	0.00608339	0.0214243	0.0312709	0.0164058	0.0124573		0.00134097	0.00305573	0.00143891	0.00699816	0.0040097	0.0011337	0.017811	0.0126084	0.00627633	0.0224798	0.0163373	0.00736946	0.00626184	0.000992516	0.00433678		0.00352028	0.00172383	0.00138343	0.00104519
333	Unknown	UK204		2.5434	468.149					0.00891814		0.0129271	0.0466883	0.00216575	0.026591	0.00173604	0.0131006	0.0163698	0.0109938	0.0227438	0.0457467	0.054516	0.0190056	0.0061166	0.00262161	0.0337223	0.0522331	0.028546	0.00289102	0.0421569	0.0221735	0.00133747	0.0250275	0.0399352	0.0935752	0.00209627
52	Unknown	UK205	C11H9NO2	2.5445	186.056	186.055	0.7		0.0185795	0.0133377	0.0211233	0.0331707	0.0535377	0.0235963	0.0168187	0.00231043	0.00602846	0.0086709	0.00867945	0.0140682	0.00441086	0.00653594	0.0260917	0.0172067	0.00921882	0.0346084	0.0276808	0.014549	0.0168621	0.00959861		0.00341101	0.00771992	0.003871	0.00487291	0.00596155
298	Unknown	UK206		2.5463	439.148				0.0563966	0.0351395	0.0530618	0.075633	0.130362	0.0586266	0.0453209								0.0662758	0.0431504		0.119537	0.104611	0.037456	0.0422141
114	Unknown	UK207		2.5785	235.097																		0.0251194			0.0448356	0.0411564
46	Unknown	UK208	C11H16O2	2.5895	179.107	179.107	-0.1		0.0358206	0.0293971			0.0769259	0.0366126	0.0100019	0.00786344			0.00225314		0.0427515		0.0120446	0.044085	0.0404855	0.0395769	0.0734657			0.033661	0.0551245	0.047929	0.0357794	0.0186683	0.0374342
255	Unknown	UK209		2.6265	403.044				0.0204909	0.0114254	0.0282076	0.0244638	0.0819601	0.0268976	0.0205199	0.0337416	0.0326632	0.0279704	0.0313346	0.0233889	0.0232795	0.0499213	0.084035	0.0801529	0.0892722	0.313574	0.323692	0.0719591	0.109038	0.0340117	0.077222	0.0942377	0.0584448	0.100495	0.0585236	0.0836569
446	Unknown	UK210		2.6549	617.263				0.0059121	0.00462917	0.0073455	0.00108708	0.0166356	0.00495727	0.0103903	0.00532251	0.00426277	0.00158272		0.00452103	0.00356502	0.00659438		0.00311087	0.00220149			0.000582284	0.00218082		0.000747962	0.00352694	0.0025279	0.00588556	0.0036919	0.00195967
47	Unknown	UK211	C11H16O2	2.6764	179.107	179.107	0.2				0.00203083	0.00799722		0.00368174	0.038868										0.0137635			0.00254829	0.00420024
259	Unknown	UK212		2.6865	411.164				0.00865987	0.00464758	0.00980922	0.00509214			0.00567322								0.0146669	0.00691672	0.0150406			0.00465673	0.0121722
321	Unknown	UK213		2.7146	451.069				0.00960604	0.00209316	0.00557222	0.0123628	0.0242971	0.00627168	0.00680575	0.0115407	0.0215498	0.0080942	0.0257923	0.0181926	0.018837	0.0206378	0.00678748	0.0136185	0.012733	0.02603	0.00809638	0.00615519		0.00755977	0.0295007	0.0261532	0.0163358		0.00842469	0.00585294
280	Unknown	UK214		2.7247	431.096				0.00813623	0.00579627	0.00976708	0.0156192		0.0098051	0.00825102	0.00886367	0.00871393	0.00578562			0.00255062	0.0144011	0.00801921	0.00508176	0.00516003			0.00276975	0.00625215	0.0140876	0.00165129	0.0067964	0.009619	0.00438822	0.0060049	0.00937932
90	Unknown	UK215	C13H18O3	2.7548	221.116	221.118	-1.6		0.00967981	0.0145648	0.0148905	0.00760895	0.0394858	0.0134	0.0150905	0.0166822	0.0141468	0.0200015	0.0128576	0.0125593	0.0143467	0.0234382	0.0165225	0.0158597	0.0188135	0.0339628	0.0324184	0.0122845	0.012588	0.0158211	0.0210572	0.0122726	0.0155437	0.0164659	0.0106312	0.0182567
353	Unknown	UK216		2.7934	481.159				0.0034917	0.00277332	0.00607567	0.0177012	0.0270286	0.00696927	0.0106265		0.01363	0.0141116	0.00966962	0.0258557	0.0172479	0.00664689	0.00788349	0.0108522	0.00102592	0.0153657	0.0152369	0.00226769	0.00173619		0.0160862	0.00353638	0.0123054	0.00266439		0.0111245
407	Unknown	UK217		2.7958	540.171				0.0209199	0.0111309	0.00897986	0.0154274	0.0806487	0.0229303	0.0237291	0.00469701	0.026051	0.03167	0.0246831	0.0532838	0.0290599	0.0281955	0.0261816	0.0212077	0.00684011	0.0402504	0.0476849		0.016334	0.0473221	0.0282558	0.0136186	0.0258326	0.0181044	0.021767	0.0242251
210	Unknown	UK218		2.843	360.237				0.000735707	0.000257533	0.000573666	0.000483954		0.00154662	0.000283619	0.00370361				0.000545838	0.00472986		0.000369112	0.00308648		0.00165418		0.000421561	0.00147932	0.001119		0.00639227	0.000455485	0.00048159	0.00481855	0.00304955
360	Unknown	UK219		2.8704	487.159				0.0192097	0.0147948	0.0185468	0.0188266	0.0433078	0.0238707	0.0221281	0.00786133	0.0109086	0.013184	0.00586397	0.0194141	0.00503894	0.0122517	0.0256003	0.0114929	0.0117355	0.0717839	0.0329381	0.0186178	0.02175	0.0073692		0.00370834	0.0123705	0.00998481	0.0113556	0.00697418
251	Unknown	UK220	C25H22O3S	2.8929	401.122	401.121	0.4																0.0134804	0.00938611	0.0152896	0.0419736	0.0384779	0.0145279	0.0153501
68	Unknown	UK221	C9H12O5	2.9367	199.061	199.061	0.7		0.00457751	0.0100156	0.0048864	0.00490805	0.0348968		0.00392844	0.00769924	0.0116574	0.00970774	0.00751092	0.0112062	0.00314248	0.00668663	0.000678474		0.00425912	0.00661339	0.0052513	0.00129643	0.0014874	0.00337036	0.013729	0.0112469	0.0107731	0.00421585		0.00256107
121	Unknown	UK222	C10H12O7	2.9391	243.05	243.05	-0.1		0.0220734	0.0156804	0.0184149	0.0202474	0.0598365	0.0197818	0.0216845	0.0150782	0.0108674	0.00771145	0.00795602			0.00348674	0.00777043	0.00140834	0.00676751	0.00881412	0.0127352	0.00260068		0.0059366		0.0146927	0.00933794	0.0191842	0.0183353	0.00564511
87	Unknown	UK223	C9H12O6	2.9405	215.057	215.056	1.7		0.0173221	0.0126381	0.0168616	0.0147978	0.0435146		0.017995	0.00898735	0.0081591	0.0105285	0.0135	0.00746487	0.0124278	0.0192077	0.00760919	0.00741768	0.002905	0.00153687				0.00718565	0.0192161	0.0150153		0.014447	0.00700955	0.00624447
67	Unknown	UK224	C9H10O5	2.9416	198.056	198.053	2.9		0.0159112	0.00481022		0.00856613	0.037254	0.0118803	0.0154272	0.00519533	0.0124882		0.00151379	0.00664235	0.0138408	0.00234823	0.00358337	0.000680977	0.000921822	0.00296265	0.0085658	0.00193656	0.00391203		0.0145881	0.0103248	0.0108413		0.0138812
140	Unknown	UK225	C11H14O8	2.9416	274.07	274.069	1.1		0.00888293	0.00694751	0.00134419	0.00715263	0.0245042		0.0105144		0.0143189	0.00469206	0.0176348	0.0161923	0.0108567	0.00850776	0.0042074	0.00412069	0.00774761	0.00209819	0.0078265	0.00308093	0.00284246	0.0215097		0.0108997	0.0161264	0.0123964	0.017183	0.00259988
171	Unknown	UK226		2.9443	320.064				0.00902317	0.00667368	0.00500993	0.0029154	0.0132623		0.010953	0.00925865	0.00558755	0.0133128	0.002763	0.00166729	0.00803697	0.0105206	0.0175837		0.010442	0.00694714	0.0193383	0.0144729		0.00740382	0.00368365		0.00689508	0.00164038	0.000723724	0.00437226
445	Unknown	UK227		2.9653	613.152						0.0130759	0.0172691	0.00746288	0.0114513	0.0105585	0.0139087	0.0270164	0.0232592	0.0140321	0.0167171	0.0116169	0.0280144	0.00370161	0.006348	0.00672023	0.0176035	0.014304	0.00690487	0.0105978	0.0210422	0.0194152	0.00917625	0.0176836	0.0190018	0.0207539	0.00306096
86	Unknown	UK228	C11H18O4	3.0126	213.113	213.113	0.4		0.000899357	0.00152257	0.00682874	0.00422372	0.0378582	0.00244716	0.00164893	0.0200386	0.0201596	0.0186762	0.0223849	0.0163995	0.00895863	0.0269749	0.00261586	0.0032046	0.00289487	0.0460991	0.020155	0.0140692	0.00066103	0.00854112	0.029365			0.0218221	0.0216007	0.0129762
399	Unknown	UK229		3.0672	523.348				0.0247333	0.0234026	0.0222066		0.0450095	0.0208356	0.0079371	0.0300705				0.0134395		0.026083	0.0280034			0.0298014	0.0585856	0.00371856	0.0164051		0.0305359	0.00186548	0.0185306	0.0285072
397	Unknown	UK230		3.0902	521.33																		0.0173146		0.00401676	0.0585691	0.017105
396	Unknown	UK231		3.1969	519.319				0.0115521	0.00498346		0.0053749			0.0138609																			0.0123665	0.00443918	0.00548616
398	Unknown	UK232		3.2076	521.331				0.0198176	0.0412158	0.0464637	0.0350671	0.154975	0.0445918	0.0430983								0.0402957	0.0514617	0.0567451		0.0897563	0.0387425
393	Unknown	UK233		3.2336	519.317					0.0109441	0.0399315		0.198939	0.0182595	0.00476142	0.0408159	0.00415345	0.021776	0.0366365	0.0333862	0.0372682	0.0468235								0.0351079	0.0150849	0.00744604	0.0380674	0.0470395	0.0301477	0.0388698
45	Unknown	UK234	C11H16O2	3.2888	179.107	179.107	-0.3		0.04402	0.0355379	0.0426878	0.0351704	0.140459	0.0338988	0.0384388	0.0319594	0.00764722	0.0205893	0.0288215	0.0236083		0.0157138	0.0436227	0.051557	0.052787	0.0957779	0.0842402	0.0303453	0.0246359	0.0222734	0.0378403	0.0289456	0.010536	0.0147559	0.0247523	0.0125597
53	Unknown	UK235	C11H10O3	3.3198	189.054	189.055	-0.9		0.00454311	0.00866699	0.00871031	0.0121549	0.0326453	0.00636895	0.00118223	0.0205454	0.0216574	0.0209353	0.0272337	0.00928163	0.0222476	0.0232761	0.0126921	0.00245704	0.0120786	0.0350676	0.0212963	0.00558528	0.0102723		0.0268293	0.024543		0.0096097	0.0212367	0.00810478
287	Unknown	UK236		3.3336	433.072				0.00163495	0.00982343	0.00785385	0.00384182	0.0304278	0.00292594	0.011462	0.00564631	0.009759	0.00117337	0.00310259	0.00167321	0.00530579		0.0288902	0.0264397	0.0192891	0.116048	0.0761109	0.0191383	0.0294813	0.00246873	0.0112094	0.00339393	0.0053934	0.0164855	0.0052399	0.00354115
379	Unknown	UK237		3.3482	507.26				0.00198677	0.0109047	0.011367	0.0024637	0.0286334	0.0109997	0.0109311	0.0285246	0.0251697	0.0273788	0.02451	0.0107516	0.0120314	0.0417792	0.00782064	0.00800168	0.00973991	0.0255742	0.0209046	0.0043247	0.00115207	0.0252001	0.0162387	0.0239161	0.0245371	0.0296338	0.0308363	0.0372044
502	Unknown	UK238		3.3485	789.256				0.0145303	0.0224667	0.0233736	0.0372315	0.0490913	0.0347552	0.0393933	0.00440324	0.0120551	0.0350402	0.00169336	0.0109968			0.0388259	0.00315654		0.0770889	0.0599302	0.0220174	0.037702	0.0437117			0.0311658	0.0182254
284	Unknown	UK239		3.3534	431.132					0.00287013	0.00334412	0.0273035	0.0345265	0.0214576	0.025481		0.00242292	0.00141348	0.00682459	0.0267179	0.00289439	0.00467317	0.0246868	0.00166492	0.00184924	0.0417518	0.0339736		0.0038138	0.00298309	0.00127987		0.00441246	0.00230085	0.00160639	0.00957898
392	Unknown	UK240		3.3614	519.315				0.0281063				0.0718551	0.0183699	0.0295674									0.0350929	0.034305	0.0277346	0.0853593
361	Unknown	UK241		3.3652	491.154				0.0275641	0.0248666	0.0291462	0.0499103	0.059466	0.0410147	0.0444562		0.0331124	0.0446281	0.00199356	0.0480643		0.0460335	0.0396969	0.00290496	0.0235536	0.0787485	0.0706051	0.0241333	0.0398788	0.0453022		0.000731422	0.0352059	0.0324322	0.00242865
113	Unknown	UK242		3.3733	235.058				0.00646119	0.00403423	0.00712506	0.0180117	0.0207193	0.0147367	0.0152123	0.00986619	0.0128034	0.0179391	0.00414794	0.0200659	0.0121255	0.00908782	0.00540233	0.0089302	0.00585635	0.0286156	0.02545	0.00708406	0.014752	0.00900039	0.00510896	0.00182638	0.00690442		0.01213	0.0111397
501	Unknown	UK243		3.3772	789.249					0.00393723	0.00412002	0.0104395	0.0170401	0.0114374	0.0160906				0.00277905	0.0190124	0.00558018	0.0260235									0.00465248	0.00173411	0.00799173	0.00637634		0.00539126
77	Unknown	UK244		3.4183	205.114				0.0192328	0.017692	0.022706	0.0191665	0.0617416	0.020621	0.0172589	0.0251102	0.00989656	0.0236234	0.029036	0.019283		0.0261938	0.0223692	0.0254119	0.0229719	0.0543539	0.055735	0.019106	0.0158494	0.00731214	0.0307506	0.0283677	0.00922432	0.0128293	0.0132718
146	Unknown	UK245		3.4211	285.048				0.322979	0.288763	0.353177	0.374979	0.810186	0.306296	0.27619	0.356506	0.388329	0.352713	0.458449	0.34901	0.335559	0.409259	0.150578	0.134864	0.105066	0.317566	0.234213	0.0942051	0.0514356	0.115645	0.175465	0.204385	0.108955	0.0940773	0.172686	0.17437
24	Unknown	UK246		3.4219	164.024				0.00263977	0.00685041	0.00700552	0.0148073	0.0400328		0.0115714	0.0134022	0.0019609	0.00765794		0.00347536		0.0106932	0.00574938		0.00401616	0.00624753		0.000199076	0.000962807	0.00416271	0.00603505	0.00726359	0.00286659	0.00184291	0.00661709	0.00226278
71	Unknown	UK247		3.4225	204.103				0.0117558	0.00579043	0.00660181	0.00818159	0.0488266	0.0118322	0.00794986	0.0197729	0.0237384	0.00307621	0.0181308	0.0216875	0.0234285	0.0269019	0.0129732	0.0173241	0.00785557	0.0513137	0.0418695	0.0121778	0.00430378	0.0214053	0.0316156	0.0159637	0.0177674	0.010041	0.0216404	0.0218089
145	Unknown	UK248		3.4225	284.051				0.0193103	0.0166464	0.0247544	0.0245316	0.00560564	0.0211331	0.00680956	0.0096157	0.0412154	0.037885	0.0537436	0.0343578	0.0420982	0.0394619	0.00694807	0.0271445	0.0209822	0.00148958	0.00756811	0.0207335	0.0169012	0.0316303	0.0231333	0.0491729	0.0309574	0.0316255	0.031474	0.0370574
125	Unknown	UK249		3.4226	249.1				0.0121547	0.011577	0.0188448	0.0178482	0.06524	0.0150585	0.0110804	0.0237063	0.0252002	0.0256837	0.0114951	0.0227073	0.0249735	0.0323458	0.0181435	0.0220204	0.0151269	0.0684543	0.0547117	0.0149233	0.0157869	0.0249419	0.0348457	0.0344601	0.0240711	0.0253526	0.0241769	0.0251158
395	Unknown	UK250		3.4241	519.317				0.00992617					0.00650348	0.0101323									0.00963825	0.00568778				0.00769277
394	Unknown	UK251		3.4593	519.317				0.0359116				0.0867197	0.0335714									0.0357463	0.0436308			0.0207356
48	Unknown	UK252	C11H16O2	3.4784	179.107	179.107	0.3		0.0116315	0.0107931	0.00984219	0.00704887	0.0293851	0.010775	0.00950768								0.00960573	0.00666814	0.0120459			0.00361364	0.0063433
66	Unknown	UK253	C11H18O3	3.5777	197.118	197.118	0.1		0.00213281	0.000942064	0.00377018		0.0240743	0.00764212	0.00916392	0.00430571	0.00236005	0.00340436	0.00663287	0.00599477	0.00743027	0.0100838	0.00935647	0.00783939	0.00891599	0.0247581	0.0271788		0.00650592	0.0035016	0.00851834	0.00427589	0.00669515	0.00879297	0.00551208	0.00295296
126	Unknown	UK254		3.5885	249.101				0.00300748	0.00843361	0.00662416	0.0115627	0.0363232	0.00974487	0.00740633	0.0171046	0.0188909	0.0155466	0.022897	0.0161718	0.0190025	0.017254	0.0107725	0.00842299		0.0415734	0.0299238	0.0110503	0.00983549	0.00403731	0.026722	0.0256287	0.0154197	0.0195239	0.00596393	0.00461673
503	Unknown	UK255		3.6312	789.258				0.00908782	0.00327268	0.0196525	0.0286352	0.0284203	0.0219352	0.027896		0.0048454		0.00741337	0.0040883			0.0240037	0.00620677		0.0546593	0.0442656	0.00167765	0.0226828	0.01165	0.00245863		0.0132593		0.00315711
382	Unknown	UK256		3.6677	508.232																		0.00113494	0.00116919	0.00472626	0.0173862	0.020808		0.00166243
378	Unknown	UK257		3.7112	507.256						0.0047957		0.0226908	0.00747355	0.00770673	0.00458383	0.00617029	0.0128726	0.00800041	0.0046264	0.0112935	0.0152396	0.00743531	0.00702169	0.00947857	0.0170565	0.018765	0.00713877	0.00312929	0.0104252	0.00514543	0.010547	0.0110652	0.0141624		0.00573893
351	Unknown	UK258		3.7379	479.25				0.00968583	0.0125228		0.0117803		0.0164325											0.0157713		0.0349614		0.0126714
196	Unknown	UK259	C20H16O6	3.7464	351.087	351.087	-0.3		0.00372734	0.00383291	0.0068486	0.00217857	0.432061	0.00202251	0.00403621		0.00282569	0.00588028	0.00759673	0.000757626	0.00771338		0.00181688	0.00484046	0.00415709	0.103267	0.151344	0.00191771	0.00167218	0.00630528	0.00881143	0.00113825	0.00662064	0.00710415	0.00694624	0.00432396
296	Unknown	UK260		3.8022	437.238					0.0109545	0.0162639		0.116661		0.00468544
350	Unknown	UK261		3.804	479.25				0.0330267	0.0309946	0.0327949		0.245181	0.026932			0.0361843	0.0349327	0.0315376	0.0575023			0.00368301		0.0257336	0.21527	0.119376	0.0195301
389	Unknown	UK262		3.8216	517.267				0.0188793	0.0146205	0.0178945	0.0202793	0.0993567	0.0181512	0.0167462	0.0211009	0.019494	0.00580991	0.0180525		0.00619309	0.0373873	0.00324991	0.00244176	0.00165283			0.000298229		0.0166172	0.0438243	0.048586	0.021851	0.0250962	0.0225214	0.0265578
349	Unknown	UK263		3.9303	479.248				0.014874			0.00749079		0.0215423	0.0209161		0.00921334	0.00794052	0.00808743	0.0100746
128	Unknown	UK264		3.9469	253.092				0.0246718	0.026642	0.0325417	0.0335575	0.0961473	0.0360016	0.0218762	0.0284713	0.0144601	0.0115707	0.0290554	0.0197443	0.0182613	0.0491711	0.00744395	0.00659175	0.00811718	0.0254802		0.0051727	0.00235685	0.0261423	0.0435057	0.0609309	0.0329449	0.0384365	0.0362901	0.046462
320	Unknown	UK265		3.9634	451.012				0.0207072	0.0202469	0.0270498	0.0262676	0.0208116	0.0218533	0.01451	0.0386146	0.0396397	0.0402436	0.0524089	0.0396005	0.0456764	0.051944	0.0255742	0.0299227	0.0260571	0.0268762	0.0172792	0.0241848	0.0220016	0.0391299	0.0622831	0.0655723	0.0303379	0.0380426	0.0356809	0.0461296
476	Unknown	UK266		3.9637	703.179				0.0203936	0.0173523	0.0249993	0.022706	0.118808	0.0226516	0.0176908	0.0352457	0.0380938	0.0363986	0.0437609	0.032011	0.0358897	0.0434003	0.0219702	0.0277211	0.0214529	0.124717	0.0969687	0.0244943	0.0234318	0.0396628	0.0540943	0.0477968	0.0242179	0.0321583	0.0341029	0.0306317
197	Unknown	UK267_C20H16O6	C20H16O6	3.9646	351.087	351.087	0		0.544364	0.477397	0.662636	0.653151	1.56491	0.577324	0.426873	0.951385	1.12143	1.00788	1.27068	0.925731	1.0626	1.12449	0.618552	0.794466	0.644554	1.71137	1.45089	0.594793	0.534795	0.937145	1.39471	1.35318	0.884717	0.983856	0.974024	1.01288
151	Unknown	UK268_C20H16O6_frag2	C18H12O4	3.9649	291.066	291.066	0.6		0.0306949	0.0260365	0.0351903	0.0337393	0.0817817	0.0302933	0.02336	0.0503679	0.060286	0.0524933	0.0670905	0.0496114	0.0561539	0.0565564	0.0340143	0.0425174	0.0356001	0.0913331	0.0726567	0.0294165	0.0260503	0.0478504	0.0737795	0.0682687	0.046763	0.0535765	0.0497186	0.0509138
166	Unknown	UK269_C20H16O6_frag1	C19H16O4	3.9649	307.097	307.097	0.1		0.284031	0.239239	0.340258	0.343906	0.67125	0.281929	0.213295	0.474404	0.560423	0.516404	0.635773	0.461798	0.526177	0.546142	0.311455	0.400036	0.327603	0.780072	0.565754	0.290121	0.259593	0.449311	0.689474	0.66192	0.437712	0.496093	0.486665	0.501708
148	Unknown	UK270__C20H16O6_frag3	C19H14O3	3.9655	289.087	289.087	0		0.0145567	0.01201	0.0183839	0.017965	0.0428897	0.0148296	0.012393	0.0252045	0.027747	0.0031785	0.0353352	0.0243661	0.0293387	0.0301371	0.00766918	0.0211014	0.0167791	0.0483323	0.0424941	0.0169289	0.0149956	0.0235114	0.0215087	0.0160032	0.0230749	0.0272408	0.0263326	0.025718
111	Unknown	UK271		4.0318	225.149				0.00848843	0.0101239	0.00902263	0.00135917	0.0385226	0.0114973	0.0124118	0.0177566	0.0222122	0.0555148	0.0329823	0.0179374		0.00776099	0.00167853	0.0130569	0.00655026	0.0391126	0.0217325	0.0144491	0.00268415	0.0308847	0.0234456	0.023426	0.0183951	0.00887487	0.0180459	0.0260665
451	Unknown	UK272		4.0321	636.13				0.00139853		0.00365471	0.00456942	0.0240852	0.0024658	0.00322115	0.00055311	0.00186138	0.0010255	0.000875352	0.00197395			0.00603077	0.00202124	0.00190938	0.0152054	0.00436101	0.000952216	0.003048	0.0040296	0.00261473		0.00448461	0.00279215	0.000300562
120	Unknown	UK273		4.0322	242.175				0.0350167	0.0382834	0.0541761	0.0363879	0.127827	0.0476113	0.0493294	0.0717767	0.090961	0.211661	0.119897	0.0646962	0.067215	0.0546177	0.0431225	0.0490166	0.0277578	0.144455	0.0383111	0.0604831	0.040735	0.119222	0.0917859	0.0958424	0.0681153	0.0563784	0.0700574	0.0889114
14	Unknown	UK274		4.0779	139.112				0.00382783	0.00123647	0.00278328	0.00287398	0.00813121		0.000840629	0.00322509		0.00177305	0.00102255	0.00601729	0.00228605	0.00556581	0.00235725	0.00147453	0.0021889	0.0345618	0.0221351		0.00493259	0.000430295	0.00188209			0.00294944	0.00261406	0.00460076
325	Unknown	UK275		4.2099	456.236				0.014862	0.0166559	0.00753339	0.00779229	0.0477778	0.0191761	0.0261269	0.0204277		0.00775019	0.00725242	0.0246178	0.00613571	0.013804			0.020853	0.0640831	0.0499523	0.0140227	0.0108924	0.00737929	0.010944	0.0276472	0.0233589	0.00208293	0.0313201	0.0383714
478	Unknown	UK276		4.2388	707.346				0.0118248	0.00944136	0.011837	0.0117646	0.0973199	0.00375927	0.0118676	0.00282311	0.01007	0.00565843	0.00996523	0.00359161	0.00348494	0.0183938	0.00207353	0.0032608	0.00170292				0.000546521	0.00158816	0.00808622	0.00254298	0.00943777	0.00485091	0.00972458	0.00366705
490	Unknown	UK277		4.3897	735.345				0.00746297	0.00752733	0.00926597	0.00597218	0.0603334	0.0110242	0.00713218		0.00109004	0.00325649	0.00150785	0.00367121	0.00231824	0.0039105	0.000537269	0.000422028	0.00103165	0.00467714		0.000661299	0.000399508	0.0068589		0.00663088	0.00846754	0.00324162	0.00463636	0.0115171
261	Unknown	UK278		4.3898	415.145				0.00820723	0.00821918	0.00308063	0.00482209	0.0724281	0.0121774	0.00619676	0.00234984	0.00726331	0.00157871	0.00775823	0.00070351	0.00301767	0.0101169	0.0024059		0.00110038	0.0094477			0.0012287	0.00267859	0.00324846		0.00420899	0.00796673	0.00783323
250	Unknown	UK279	C15H26O12	4.3918	397.135	397.135	0.1		0.0233899	0.0210221	0.0266513	0.0269388	0.164459	0.0342091	0.017292	0.0184341	0.0209108	0.0126655	0.0223889	0.0138282	0.00285216	0.0318286	0.00845153	0.00819722	0.00810646	0.0341639	0.0126106	0.00210941	0.00369812	0.0173806	0.0259883	0.0291201	0.020438	0.0268859	0.0230509	0.0293082
468	Unknown	UK280	C33H54O15	4.3922	689.337	689.338	-1.3		0.0922104	0.0828304	0.109578	0.109125	0.652183	0.131746	0.0739978	0.0764708	0.075399	0.0510922	0.0839194	0.0492876	0.0470202	0.135622	0.0316851	0.031205	0.0344094	0.117665	0.0559753	0.0196232	0.0162179	0.0699478	0.0953571	0.131292	0.0883346	0.104641	0.0964319	0.136159
32	Unknown	UK281	C10H6N2O	4.4288	169.041	169.04	0.3		0.0130145	0.00634123		0.00213953	0.0317321	0.00751451	0.0146422	0.00785184	0.00653086		0.00584319	0.00271965		0.0155182	0.00970853	0.00825255	0.00761181	0.0303552	0.0209034	0.00144574		0.0131712		0.00133552	0.00936599	0.0153149		0.015599
387	Unknown	UK282		4.4518	516.273				0.00124145	0.0025475	0.00445517	0.00199605		0.00255879	0.00495177		0.000704104	0.00044399	0.000768632	0.000319543		0.00614901	0.00970114	0.00709801	0.00999339	0.085487	0.0683223	0.0119491	0.011755	0.00135022	0.00241428	0.00126617		0.00396116		0.00157499

## Sheet: b_NEG_mean_SE
Supplementary Table S1b. Mean and standard error of metabolites in UPLC-ESI(-)/HDMS data, negative mode
No	Metabolite group	ID	Chem formula	Ret. Time	detected m/z	calculated m/z	Error (mDa)	Reference	Col light mean	RCD1 light mean	COL MV mean	RCD1 MV mean		Col light SE	RCD1 light SE	COL MV SE	RCD1 MV SE		Col MV/L	RCD1 MV/L		log Col MV/L	log RCD1 MV/L		RCD1/Col L	RCD1/Col MV		log RCD1/Col L	log RCD1/Col MV
7	Amino acid	Pyroglutamic acid	C5H7NO3	0.3348	128.035	128.035	0.1		0.0210911	0.0272338	0.0227413	0.0370883		0.00143699	0.00196332	0.00119434	0.00192009		1.07824	1.36185		0.108682	0.445563		1.29125	1.63087		0.368764	0.705645
49	Amino acid	Tyrosine	C9H11NO3	0.3559	180.066	180.066	0.1		0.00239981	0.00572682	0.0381684			0.000987876	0.000766528	0.00591205			15.9048	0		3.99139			2.38637	0		1.25482
29	Amino acid	Phenylalanine	C9H11NO2	0.649	164.071	164.071	-0.4		0.0277271	0.0206233	0.0890688	0.00632876		0.00631664	0.00404932	0.0139328	0.00179008		3.21233	0.306874		1.68362	-1.70428		0.743795	0.0710548		-0.427023	-3.81492
70	Amino acid	Tryptophan	C11H12N2O2	0.9846	203.082	203.082	0.1		0.0333075	0.0262293	0.105479	0.0143189		0.00338244	0.00629216	0.016685	0.00306822		3.16682	0.545911		1.66303	-0.873263		0.787489	0.135751		-0.344669	-2.88097
34	Amino acid	N-acetyl-leucine	C8H15NO3	1.5531	172.097	172.097	-0.1		0.0566388	0.0235538	0.0757783	0.0259259		0.0161366	0.00138799	0.0243099	0.00118265		1.33792	1.10071		0.419995	0.138436		0.41586	0.342129		-1.26583	-1.54739
8	Amino acid	N-acetyl-leucine (leucine frag)	C6H13NO2	1.554	130.087	130.087	-0.1		0.0402778	0.0203237	0.046072	0.0231463		0.00665841	0.00327702	0.0101488	0.00314661		1.14386	1.13888		0.193905	0.18762		0.504587	0.502393		-0.986825	-0.993111
33	Amino acids	N-acetyl-isoleucine	C8H15NO3	1.3823	172.097	172.097	-0.1		0.00691668	0.0219616	0.0108132	0.0262643		0.0008006	0.00238414	0.00379721	0.00260558		1.56336	1.19592		0.644646	0.258125		3.17516	2.42891		1.66683	1.28031
36	Antioxidant	Ascorbate	C6H8O6	0.2928	175.024	175.024	-0.3		0.0266585	0.0194184		0.00999719		0.00914153	0.00387104		0.00173968		0	0.51483			-0.957833		0.728414			-0.457169
88	Antioxidant	Pantothenic acid vitamin B5	C9H17NO5	0.7404	218.104	218.103	-1.1		0.00816727	0.00698272	0.0109318	0.00737869		0.00219078	0.00159114	0.00395573	0.0023023		1.33849	1.05671		0.42061	0.0795737		0.854965	0.674972		-0.226064	-0.5671
37	Antioxidant	Ascorbic acid frag	C6H8O6	1.8604	175.025	175.024	0.8		0.0318412	0.0395861		0.0590821		0.00277534	0.00829272		0.00646371		0	1.4925			0.577727		1.24324			0.314101
233	Apocarotenoid	Corchoionoside C1	C19H30O8	1.6224	385.184	385.186	-1.9	[SR1], [SR2], [SR3]	0.0493323	0.0391608	0.048302	0.046945		0.00797844	0.0107375	0.00677493	0.00911184		0.979117	1.19878		-0.0304471	0.261562		0.793817	0.971905		-0.333122	-0.0411132
234	Apocarotenoid	Corchoionoside C2	C19H29O8	1.8973	385.186	385.186	0	[SR1], [SR2], [SR3]	0.010318	0.00653174	0.0144282	0.00843428		0.00138012	0.00120709	0.00165228	0.00193938		1.39835	1.29128		0.483727	0.368799		0.633041	0.584569		-0.659628	-0.774556
337	Apocarotenoid	Blumenol A acetylmalonyl hex frag.	C23H34O10	2.41	469.206	469.207	-1.8	[SR1], [SR2], [SR3]	0.0109742	0.00449952	0.0120647	0.00309553		0.00148985	0.000981784	0.00317949	0.000883757		1.09937	0.68797		0.136677	-0.539583		0.41001	0.256578		-1.28627	-1.96253
443	Flavonoid	K-3-O-Glu-Glu-7-Rha or Q-3-Rha-Glu-7-Rha (-Rha)	C27H30O16	1.4984	609.147	609.146	1.1	[SR1], [SR2], [SR3]	0.0449269	0.0655174	0.0375185	0.0596268		0.00449798	0.00470239	0.00401428	0.00522575		0.835102	0.91009		-0.259976	-0.135918		1.45831	1.58926		0.544299	0.668357
497	Flavonoid	K-3-O-Glu-Glu-7-Rha or Q-3-Rha-Glu-7-Rha	C33H40O20	1.4984	755.202	755.203	-1.9	[SR1], [SR2], [SR3]	0.134411	0.136318	0.111559	0.122773		0.0130823	0.00880202	0.0139398	0.011786		0.829983	0.900638		-0.268847	-0.150981		1.01419	1.10052		0.020325	0.138191
492	Flavonoid	K-3-O-Glu-Rha-Rha-7-Rha (Rha)	C33H40O19	1.6286	739.208	739.209	-0.9	[SR1], [SR2], [SR3]	1.08954	1.45066	1.09997	1.35567		0.0893136	0.0564047	0.102532	0.0523169		1.00957	0.934513		0.013744	-0.0977133		1.33145	1.23246		0.412995	0.301538
433	Flavonoid	K-3-O-Glu-Rha-7-Rha (-Rha-Rha)	C27H30O15	1.6296	593.15	593.151	0.7	[SR1], [SR2], [SR3]	0.0319256	0.0396269	0.0290689			0.00105105	0.00706945	0.00152865			0.910522	0		-0.135235			1.24123	0		0.311767
434	Flavonoid	K-3-O-Glu-7-O-Rha	C27H30O15	1.6916	593.15	593.151	0.7	[SR1], [SR2], [SR3]	0.100739	0.115268	0.125296	0.105077		0.0145196	0.00845701	0.0149082	0.0127968		1.24378	0.911586		0.314726	-0.133549		1.14423	0.838628		0.194378	-0.253897
499	Flavonoid	Q-3-O-(coumaroyl)-sophoroside or K-3-O-sophoroside-7-O-Glu	C33H40O21	1.7261	771.198	771.198	-0.8		0.0226849	0.0312921	0.0264984	0.0149511		0.00382709	0.00854764	0.00291189	0.00313137		1.16811	0.477792		0.224173	-1.06555		1.37942	0.564226		0.464065	-0.825654
496	Flavonoid	Q-3-Rha-Glu-7-Rha	C33H40O20	1.7732	755.201	755.203	-2.3	[SR1], [SR2], [SR3]	0.117678	0.0254853	0.101911	0.0357102		0.0175295	0.00415055	0.0102885	0.00392683		0.866009	1.40121		-0.207545	0.486674		0.216567	0.350407		-2.20712	-1.5129
442	Flavonoid	Q-3-Rha-Glu-7-Rha (-Rha)	C27H30O16	1.7837	609.145	609.146	-0.2	[SR1], [SR2], [SR3]	0.935898	1.21927	0.900053	1.11441		0.12251	0.0862193	0.115039	0.113562		0.9617	0.914003		-0.0563416	-0.129729		1.30278	1.23817		0.381591	0.308204
494	Flavonoid	Q-3-O-Rha-Rha-7-Glu	C33H40O20	1.9171	755.201	755.203	-2.7	[SR1], [SR2], [SR3]	0.0352606	0.0454907	0.0260723	0.0418991		0.00583509	0.00495381	0.00771604	0.00840678		0.739416	0.921049		-0.435542	-0.11865		1.29013	1.60704		0.367513	0.684405
491	Flavonoid	K-3-O-Rha-Glu-7-Rha	C33H40O19	1.9838	739.207	739.209	-1.3	[SR1], [SR2], [SR3]	0.381444	0.0389502	0.341896	0.0273322		0.0573219	0.005602	0.0412032	0.00321696		0.896321	0.701722		-0.157913	-0.511029		0.102113	0.079943		-3.29177	-3.64488
436	Flavonoid	K-3-O-Rha-7-O-Glu	C27H30O15	1.9927	593.15	593.151	0.2	[SR1], [SR2], [SR3]	2.01542	2.96116	2.01916	2.70353		0.220261	0.139948	0.219894	0.180104		1.00185	0.912998		0.00267326	-0.131317		1.46925	1.33894		0.555081	0.421091
282	Flavonoid	K-3-O-Rha-7-O-Glu (-Glu)	C21H20O10	1.993	431.099	431.098	0.7		0.0208918	0.0382613	0.0194575	0.0337776		0.00140609	0.00194464	0.00150246	0.00180735		0.931349	0.882815		-0.102606	-0.179817		1.83141	1.73597		0.872952	0.795741
310	Flavonoid	K-3-O-Rha-7-O-Glu (-Rha)	C21H20O11	1.9945	447.093	447.093	0.6		0.0357398	0.0559166	0.0346808	0.052707		0.00422574	0.00294572	0.00385988	0.00407885		0.970367	0.942601		-0.043398	-0.0852807		1.56454	1.51978		0.645743	0.60386
441	Flavonoid	Isorha-3-O-Glu-7-O-Rha frag (-CH3)	C27H30O16	2.0502	609.145	609.146	-0.3	[SR1], [SR2], [SR3]	0.0559259	0.011473	0.0421046	0.00840493		0.0134841	0.000553932	0.00680005	0.00170691		0.752864	0.732583		-0.409539	-0.448936		0.205146	0.19962		-2.28527	-2.32467
448	Flavonoid	Isorha-3-O-Glu-7-O-Rha	C28H32O16	2.0605	623.161	623.161	-0.6		0.215884	0.312535	0.200173	0.28466		0.0159877	0.0231004	0.0189999	0.0335795		0.927225	0.91081		-0.109009	-0.134778		1.4477	1.42207		0.533761	0.507992
495	Flavonoid	K-3-O-Glu-Glu-7-O-Rha	C33H40O20	2.0883	755.201	755.203	-2.7	[SR1], [SR2], [SR3]	0.00695811	0.00634718	0.00671618	0.00811477		0.000548267	0.001276	0.00155797	0.00101875		0.96523	1.27848		-0.0510555	0.354435		0.912199	1.20824		-0.13258	0.27291
329	Flavonoid	Q-3-O-Glu	C21H20O12	2.1232	463.089	463.088	1.5		0.0194159	0.0394118	0.018279	0.0348883		0.00385376	0.0104172	0.00486369	0.00788864		0.941445	0.885224		-0.0870506	-0.175886		2.02987	1.90865		1.02139	0.932554
480	Flavonoid	Q-3-O-(malonyl)-Glu-7-O-Glu	C30H32O20	2.1672	711.141	711.141	0.6		0.0207829	0.0086982	0.0164985	0.00581314		0.0012325	0.00155925	0.00189579	0.0017752		0.793852	0.668316		-0.333059	-0.581398		0.418527	0.352344		-1.25661	-1.50495
518	Flavonoid	K-3-O-(coumaryl)-sophoroside-7-O-Glu	C42H46O23	2.233	917.232	917.235	-2.9		0.0831622	0.0422783	0.0771986	0.0372248		0.0179154	0.00685042	0.022042	0.00366871		0.92829	0.88047		-0.107353	-0.183655		0.508384	0.482195		-0.976011	-1.05231
425	Flavonoid	K-3-O-Rha-7-O-Rha	C27H30O14	2.2393	577.155	577.156	0.2	[SR1], [SR2], [SR3]	0.968464	1.97123	1.16981	1.92197		0.0660709	0.140874	0.0991161	0.0588027		1.2079	0.975009		0.272502	-0.0365128		2.03542	1.64298		1.02533	0.716311
283	Flavonoid	K-3-O-Rha-7-O-Rha (-Rha)	C21H20O10	2.2413	431.099	431.098	0.9		0.0276441	0.0565697	0.0296314	0.0526406		0.0010572	0.00375213	0.00163068	0.00167401		1.07189	0.930544		0.100152	-0.103854		2.04635	1.77651		1.03306	0.829049
493	Flavonoid	K-3-Glu-Rha-7-Rha like	C33H40O19	2.2476	739.208	739.209	-0.7	[SR1], [SR2], [SR3]	0.00795455	0.010592	0.00849778	0.0106136		0.00179164	0.00215515	0.00184687	0.000701295		1.06829	1.00204		0.0953063	0.00293887		1.33156	1.24898		0.41312	0.320753
435	Flavonoid	K-3-Glu-7-O-Rha	C27H30O15	2.3092	593.15	593.151	0.7	[SR1], [SR2], [SR3]	0.11946	0.0106673	0.0947985	0.0104003		0.0267839	0.00268707	0.0138293	0.0025156		0.79356	0.974967		-0.333589	-0.0365744		0.0892962	0.109709		-3.48526	-3.18824
158	Flavonoid	Q-3-O-Rha (quercetin)	C15H9O7	2.3779	301.02	301.027	6.7		0.0309938	0.0780826	0.0339581	0.07687		0.00501769	0.0046523	0.0057696	0.00671664		1.09564	0.98447		0.131774	-0.0225814		2.5193	2.26367		1.33302	1.17867
309	Flavonoid	Q-3-O-Rha	C21H20O11	2.3894	447.093	447.093	0.3		0.0623291	0.109825	0.0452516	0.093341		0.0154418	0.0134307	0.00749119	0.0111137		0.726011	0.849909		-0.461937	-0.234621		1.76201	2.06271		0.817226	1.04454
344	Flavonoid	Isorha-3-O-Glu	C22H22O12	2.4691	477.103	477.103	-0.3		0.498412	0.671727	1.18183	0.399518		0.054082	0.0930667	0.220481	0.052085		2.37119	0.594763		1.24561	-0.749614		1.34773	0.338051		0.430536	-1.56469
308	Flavonoid	K-3-O-Glu	C21H20O11	2.8232	447.092	447.093	-0.2		0.0197516	0.0334268	0.0217173	0.0291884		0.00191444	0.00150235	0.00499643	0.00334299		1.09952	0.873202		0.136879	-0.195613		1.69236	1.34401		0.759039	0.426547
417	Flavonoid	K-3-O-Rha-7-Ara	C26H28O14	3.1506	563.136	563.14	-4	[SR1], [SR2], [SR3]	0.0158388	0.00152499	0.0145155	0.00396987		0.0064987	0.000661681	0.00586408	0.00176231		0.916453	2.60321		-0.125867	1.38029		0.0962821	0.273492		-3.37659	-1.87043
281	Flavonoid	K-3-O-Rha	C21H20O10	3.2458	431.097	431.098	-0.5		0.0881199	0.150244	0.0798997	0.162243		0.0197027	0.0108715	0.0178552	0.00701097		0.906716	1.07987		-0.141277	0.110852		1.70499	2.03059		0.769767	1.0219
269	Glucosinolate	3-methylsulfinylpropyl GLS	C11H21O10NS3	0.3092	422.024	422.025	-0.7	[SR1], [SR2], [SR3]	0.0219365	0.0295209	0.0467735	0.0274756		0.00263111	0.00428987	0.0116351	0.00284073		2.13222	0.930719		1.09235	-0.103582		1.34574	0.58742		0.4284	-0.767537
291	Glucosinolate	4-methylsulfinylbutyl GLS	C12H23O10NS3	0.3169	436.04	436.041	-0.5	[SR1], [SR2], [SR3]	0.521994	0.781653	0.645021	0.70097		0.018656	0.0551011	0.0373978	0.0263928		1.23569	0.896778		0.305313	-0.157177		1.49744	1.08674		0.582496	0.120006
247	Glucosinolate	2-hydroxy-2-methylpropyl GLS	C11H21NO10S2	0.3173	390.052	390.053	-1.3	[SR1], [SR2], [SR3]; [72]	0.0130959	0.0226722	0.0135753	0.0116435		0.00128305	0.00512102	0.00229252	0.00141774		1.03661	0.513558		0.0518676	-0.9614		1.73124	0.857698		0.791808	-0.221459
317	Glucosinolate	5-methylsulfinylpentyl GLS	C13H25O10NS3	0.3833	450.054	450.056	-1.9	[SR1], [SR2], [SR3]	0.0990237	0.0925598	0.120884	0.088552		0.00471349	0.0120047	0.0104857	0.00342035		1.22076	0.956701		0.287781	-0.0638607		0.934724	0.732535		-0.0973881	-0.44903
328	Glucosinolate	4-hydroxyglucobrassicin	C16H20O10N2S2	0.6017	463.049	463.048	0.8	[SR1], [SR2], [SR3]	0.22144	0.227844	0.401424	0.132835		0.0278955	0.0239067	0.065279	0.0149023		1.81279	0.583006		0.85821	-0.778418		1.02892	0.330909		0.0411334	-1.5955
346	Glucosinolate	7-methylsulfinylheptyl GLS2	C15H29O10NS3	0.8445	478.087	478.087	-0.1	[SR1], [SR2], [SR3]	0.105655	0.0869237	0.135845	0.070885		0.00969505	0.00889186	0.0209276	0.00832827		1.28574	0.815485		0.3626	-0.294269		0.822713	0.521808		-0.281539	-0.938408
267	Glucosinolate	methylthiobutyl GLS	C12H23O9NS3	0.8549	420.045	420.046	-0.5		0.468997	0.330429	0.647127	0.186726		0.0594844	0.0808658	0.0751761	0.0311153		1.37981	0.565102		0.464471	-0.823417		0.704544	0.288546		-0.505238	-1.79313
290	Glucosinolate	4-methylsulfinylbutyl GLS2	C12H23O10NS3	0.8559	436.039	436.041	-1.4	[SR1], [SR2], [SR3]	0.019824	0.00856032	0.0291059	0.0102821		0.0072676	0.00435539	0.0153233	0.00436229		1.46822	1.20114		0.554067	0.264403		0.431816	0.353266		-1.21151	-1.50117
345	Glucosinolate	7-methylsulfinylheptyl GLS	C15H29O10NS3	0.8774	478.087	478.087	-1	[SR1], [SR2], [SR3]	0.00429508	0.0127865	0.00223717	0.0101089		0.000611333	0.00257306	0.000638604	0.00303316		0.520868	0.790594		-0.941009	-0.338991		2.97701	4.51862		1.57386	2.17588
292	Glucosinolate	4-methylsulfinylbutyl GLS3	C12H23O10NS3	0.9088	436.041	436.041	0.3	[SR1], [SR2], [SR3]	0.0213936	0.0438274	0.0315213	0.0178021		0.00737188	0.00967576	0.00942156	0.00972834		1.4734	0.406187		0.559146	-1.29978		2.04862	0.564766		1.03465	-0.824275
268	Glucosinolate	4-methylthiobutyl GLS	C12H23O9NS3	0.9097	420.045	420.046		[SR1], [SR2], [SR3]	0.946744	0.822482	1.98749	0.547934		0.194608	0.127962	0.0855181	0.0573337		2.09929	0.666195		1.0699	-0.585983		0.868748	0.275691		-0.20299	-1.85888
307	Glucosinolate	Indolyl-3-methyl GLS3	C16H19O9N2S2	0.9423	447.053	447.053	0.1	[SR1], [SR2], [SR3]				0.0200227					0.00725301
305	Glucosinolate	Indolyl-3-methyl GLS2	C16H20O9N2S2	0.9842	447.052	447.053	-0.8	[SR1], [SR2], [SR3]	0.418	0.626795	0.572155	0.627955		0.0408218	0.0852962	0.0404792	0.036458		1.36879	1.00185		0.452903	0.00266822		1.49951	1.09753		0.58449	0.134256
306	Glucosinolate	Indolyl-3-methyl GLS	C16H20O9N2S2	1.0447	447.052	447.053	-0.8	[SR1], [SR2], [SR3]	1.20369	1.56254	1.70376	1.57511		0.0716101	0.234846	0.0980153	0.08715		1.41545	1.00805		0.501256	0.0115662		1.29812	0.924494		0.376427	-0.113264
381	Glucosinolate	hydroxy-8-methylsulfinyloctyl GLS	C16H31O11NS3	1.0559	508.097	508.098	-0.8	[SR1], [SR2], [SR3]	0.00927627	0.00822574	0.0164956	0.00910872		0.000829823	0.00211138	0.00186892	0.00177884		1.77825	1.10734		0.830462	0.147104		0.886751	0.552192		-0.1734	-0.856758
362	Glucosinolate	8-methylsulfinyloctyl GLS2	C16H31O10NS3	1.1413	492.101	492.103	-2.6	[SR1], [SR2], [SR3]		0.000357981	0.0201076				0.000109987	0.0176839				0						0
365	Glucosinolate	8-methylsulfinyloctyl GLS3	C16H31O10NS3	1.1935	492.102	492.103	-1.5	[SR1], [SR2], [SR3]	0.133013	0.143192	0.151627	0.116268		0.0198884	0.0205575	0.0134578	0.0192098		1.13994	0.811971		0.188961	-0.3005		1.07653	0.766801		0.106386	-0.383075
366	Glucosinolate	8-methylsulfinyloctyl GLS	C16H31O10NS3	1.2365	492.103	492.103	-0.7	[SR1], [SR2], [SR3]	0.500786	0.47834	0.620309	0.359289		0.0293636	0.0442628	0.0524445	0.0284119		1.23867	0.751116		0.308792	-0.412891		0.955178	0.57921		-0.0661585	-0.787842
289	Glucosinolate	5-methylthiopentyl GLS	C13H24O9NS3	1.2941	434.061	434.061	-0.1	[SR1], [SR2], [SR3]	0.0140226	0.00419575	0.0439719	0.00351248		0.00654604	0.00119297	0.0143095	0.000746586		3.13579	0.837151		1.64883	-0.25644		0.299214	0.0798801		-1.74075	-3.64602
270	Glucosinolate	2-phenylethyl GLS	C15H21O9NS2	1.2976	422.057	422.058	-0.9	[SR1], [SR2], [SR3]	0.0376372	0.0355481	0.0629354	0.0130908		0.00590629	0.00788301	0.0118865	0.00302333		1.67216	0.368257		0.741713	-1.44122		0.944495	0.208004		-0.0823856	-2.26531
288	Glucosinolate	5-methylsulfinylpentyl GLS2	C13H25O9NS3	1.329	434.06	434.061	-0.8	[SR1], [SR2], [SR3]	0.107179	0.0722704	0.198141	0.0449076		0.0120186	0.00812407	0.0213028	0.00465536		1.8487	0.621384		0.88651	-0.686443		0.674299	0.226645		-0.56854	-2.14149
318	Glucosinolate	5-methylsulfinylpentyl GLS2	C13H25O10NS3	1.3308	450.055	450.056	-1.5	[SR1], [SR2], [SR3]	0.00872172	0.00886613	0.0148814	0.00185719		0.00167207	0.00219185	0.00229628	0.00064172		1.70625	0.20947		0.770827	-2.25519		1.01656	0.124799		0.0236914	-3.00232
342	Glucosinolate	N-methoxy-indolyl-3-methyl GLS	C17H22O10N2S2	1.4378	477.063	477.064	-0.8				0.246388					0.127853										0
254	Glucosinolate	5-methylpentyl GLS	C13H25O9NS2	1.6511	402.089	402.089	-0.5	[SR1], [SR2], [SR3]	0.0561024	0.0689648	0.0932184	0.0520888		0.00567065	0.00951376	0.0185227	0.00369066		1.66158	0.755295		0.732553	-0.404887		1.22927	0.558782		0.297798	-0.839643
341	Glucosinolate	1-methoxyglucobrassicin	C17H22O10N2S2	1.794	477.063	477.064	-1.2		0.539176	0.487102	0.858426	0.257516		0.0823464	0.0588781	0.155936	0.0408865		1.59211	0.528669		0.670937	-0.919562		0.90342	0.299987		-0.146532	-1.73703
208	Glucosinolate	2-propenyl GLS	C10H17NO9S2	1.8196	358.026	358.027	-0.2		0.0053185	0.00271853	0.00464634	0.00213166		0.0017567	0.000452598	0.00139767	0.000337477		0.873619	0.784122		-0.194924	-0.35085		0.511146	0.458782		-0.968192	-1.12412
352	Glucosinolate	benzoyloxy-3-butenyl GSL	C17H23NO11S2	1.8285	480.063	480.063	-0.6	[SR1], [SR2], [SR3]	0.255131	0.32257		0.235194		0.0376069	0.0320355		0.0263354		0	0.729127			-0.455758		1.26433			0.33837
343	Glucosinolate	4-methoxyglucobrassicin	C17H22O10N2S2	1.8387	477.063	477.064	-0.7		1.3326	1.16753	1.52723	1.20827		0.119734	0.0752442	0.178275	0.0504335		1.14606	1.03489		0.19668	0.0494761		0.876135	0.791149		-0.190774	-0.337978
262	Glucosinolate	5-methylhexyl GLS	C14H27O9NS2	2.2734	416.104	416.105	-1	[SR1], [SR2], [SR3]	0.0420703	0.0440518	0.0770867	0.0274091		0.00461377	0.00476783	0.0145308	0.00351873		1.83233	0.6222		0.873681	-0.684549		1.0471	0.355561		0.0664011	-1.49183
326	Glucosinolate	7-methylthioheptyl GLS 2	C15H29O9NS3	2.3392	462.091	462.093	-1.7	[SR1], [SR2], [SR3]		0.00195874	0.0155641				0.000319312	0.00767281				0						0
327	Glucosinolate	7-methylthioheptyl GLS	C15H28O9NS3	2.3935	462.092	462.093	-0.4	[SR1], [SR2], [SR3]			0.0624802					0.0322387										0
347	Glucosinolate	7-methylsulfinylheptyl GLS3	C15H29O10NS3	2.3972	478.088	478.087	0.2	[SR1], [SR2], [SR3]	0.022782	0.0107847	0.0307864	0.0156305		0.00613204	0.00430929	0.00715152	0.00306357		1.35135	1.44932		0.434401	0.535381		0.473387	0.507708		-1.07891	-0.977928
380	Glucosinolate	benzoyloxypentyl GLS	C19H27NO11S2	2.6242	508.091	508.095	-3.9	[SR1], [SR2], [SR3]	0.0033833	0.00197186	0.00580021	0.00219136		0.000882189	0.00042822	0.000667647	0.000503535		1.71437	1.11131		0.777676	0.152268		0.582821	0.377806		-0.778875	-1.40428
363	Glucosinolate	8-methylsulfinyloctyl GLS4	C16H31O10NS3	2.7185	492.101	492.103	-2.1	[SR1], [SR2], [SR3]	0.00380892	0.00682899	0.0227876	0.00189218		0.00128329	0.00227366	0.00763628	0.000332901		5.98271	0.27708		2.5808	-1.85162		1.79289	0.0830353		0.842291	-3.59013
339	Glucosinolate	8-methylthiooctyl GLS	C16H31O9NS3	2.8882	476.107	476.108	-1	[SR1], [SR2], [SR3]	0.019917	0.0243138	0.0244147	0.0214706		0.00161843	0.00139243	0.00303771	0.00280921		1.22582	0.883062		0.293749	-0.179414		1.22075	0.879412		0.287773	-0.18539
340	Glucosinolate	8-methylthiooctyl GLS2	C16H31O9NS3	2.9445	476.108	476.108	-0.5	[SR1], [SR2], [SR3]			0.136081					0.0680814										0
364	Glucosinolate	8-methylsulfinyloctyl GLS5	C16H31O10NS3	2.9468	492.102	492.103	-1.6	[SR1], [SR2], [SR3]	0.0319784	0.0459562	0.05123	0.0285716		0.00289893	0.00235489	0.00583725	0.00448234		1.60202	0.621712		0.679889	-0.685681		1.4371	0.557712		0.523161	-0.842409
335	Glucosinolate catabolites	5-Glu-ascorbigen	C21H27O11N	1.5788	468.152	468.151	1.8	[SR1], [SR2], [SR3]	0.0680243	0.0987831	0.0724055	0.102269		0.00700734	0.00554715	0.00745304	0.0103017		1.06441	1.03529		0.0900491	0.0500365		1.45217	1.41245		0.538214	0.498202
372	Glucosinolate catabolites	5-Glc-dihydroneoascorbigen2	C22H29O12N	2.3275	498.16	498.161	-0.8	[SR1], [SR2], [SR3]	0.0771475	0.0848034	0.068543	0.0873029		0.00536931	0.00513445	0.0110394	0.00927199		0.888467	1.02947		-0.17061	0.0419076		1.09924	1.2737		0.136503	0.34902
371	Glucosinolate catabolites	5-Glc-dihydroneoascorbigen1	C22H29O12N	2.5432	498.16	498.161	-1.2	[SR1], [SR2], [SR3]	0.162857	0.0461578	0.147427	0.0415564		0.0331546	0.00802732	0.0287736	0.00621071		0.905253	0.90031		-0.143608	-0.151506		0.283426	0.281878		-1.81896	-1.82686
163	Glutathione	GSH	C10H17O6N3S	0.3191	306.076	306.076	0.1	[SR1], [SR2], [SR3]	0.0281062	0.0532848	0.0201835	0.046899		0.00356641	0.0054563	0.00967015	0.0041648		0.718117	0.880157		-0.47771	-0.184167		1.89584	2.32363		0.922835	1.21638
444	Glutathione	GSSG	C20H32N6O12S2	0.3412	611.144	611.144	-0.2	[SR1], [SR2], [SR3]	0.0129595	0.0168199	0.0176189	0.0311575		0.00471878	0.00451889	0.0072456	0.00899824		1.35954	1.85242		0.443115	0.889408		1.29789	1.76842		0.376165	0.822458
162	Glutathione	GSSG (GSH frag.)	C20H34O12N6S2	0.352	306.076	306.076	0.4	[SR1], [SR2], [SR3]			0.0255994					0.015779										0
161	Glutathione	GSH frag	C10H17O6N3S	1.0373	306.073	306.076	2.7		0.0397468	0.0237623	0.0399465	0.0522724		0.00315027	0.00924403	0.00841077	0.00480323		1.00503	2.19981		0.0072323	1.13738		0.597841	1.30856		-0.742166	0.387978
50	HOL	Syringaresinol glucoside (-Glu))	C9H10O4	1.1538	181.05	181.05	-0.3	[27]	0.0541339	0.0058462	0.0434646	0.00491979		0.00424988	0.00136167	0.00597883	0.00239126		0.80291	0.841536		-0.31669	-0.248903		0.107995	0.113191		-3.21096	-3.14317
245	HOL	G(8–O–4) feruloyl glucoside2 (-Glu)	C20H22O8	1.664	389.123	389.124	-0.4	[SR1], [SR2], [SR3]; [72]	0.0860964	0.106091	0.0894199	0.102111		0.00361343	0.00606396	0.00600302	0.00340375		1.0386	0.96249		0.0546435	-0.0551563		1.23223	1.14193		0.301275	0.191475
413	HOL	G(8–O–4) feruloyl glucoside2	C26H32O13	1.6697	551.176	551.177	-0.9	[SR1], [SR2], [SR3]	0.0247018					0.00948779					0						0
246	HOL	G(8–O–4) feruloyl glucoside4 (-Glu)	C20H22O8	1.7203	389.124	389.124	0.4	[SR1], [SR2], [SR3]; [72]	0.0353425	0.046373	0.0332156	0.0434278		0.000719876	0.00500115	0.00245406	0.0020871		0.93982	0.936489		-0.0895429	-0.0946666		1.3121	1.30745		0.391879	0.386755
61	HOL	G(8–O–4) feruloyl glucoside4 (ferulic acid)	C10H10O4	1.7221	193.05	193.05	0.1		0.0298425	0.0290965	0.0302426	0.038175		0.0010982	0.00690352	0.00242444	0.00221073		1.01341	1.31202		0.019213	0.391784		0.975003	1.2623		-0.0365216	0.33605
421	HOL	G-4-O-glucoside (8-5) G (+ formic acid)		2.3405	565.189			[72], [SR4]	0.00769134	0.0058183	0.00515952	0.00881033		0.00129173	0.00172001	0.001155	0.00103452		0.670822	1.51425		-0.575997	0.598599		0.756474	1.70759		-0.402638	0.771958
403	HOL	G(8-5) feruloyl glucoside or Sesamolinol glucoside	C26H30O12	2.3738	533.165	533.166	-1.1	[SR1], [SR2], [SR3]	0.0243224	0.0256739	0.0288299	0.022485		0.0050716	0.00360782	0.00859619	0.00283562		1.18532	0.875793		0.245277	-0.191338		1.05556	0.779921		0.0780137	-0.358601
244	HOL	G(8–O–4) feruloyl glucoside3 (-Glu)	C20H22O8	2.4276	389.123	389.124	-0.6	[SR1], [SR2], [SR3]	0.0522075	0.024874	0.0511042	0.0263663		0.00729143	0.0038442	0.00872318	0.00395259		0.978866	1.05999		-0.0308167	0.0840534		0.476445	0.515932		-1.06962	-0.954747
188	HOL	G(8-5)G frag. -H2O Coniferyl alcohol glucoside	C16H20O8	3.2895	339.108	339.108	-0.3	[72], [SR4]	0.0154514	0.00325046	0.0131571	0.00231808		0.00969047	0.00142502	0.00654272	0.000732193		0.851512	0.713155		-0.231901	-0.487712		0.210367	0.176186		-2.24902	-2.50483
412	HOL	G(8–O–4) ferulic acid glucoside1	C26H32O13	3.3551	551.175	551.177	-1.3	[SR1], [SR2], [SR3]	0.15322	0.13358	0.170491	0.126475		0.018383	0.0179968	0.0321676	0.0137126		1.11272	0.946813		0.154089	-0.0788479		0.871818	0.741831		-0.197901	-0.430838
243	HOL	G(8–O–4) ferulic acid glucoside1 (-Glu)	C20H22O8	3.3602	389.123	389.124	-0.9	[SR1], [SR2], [SR3]; [72]	0.0769205	0.0609372	0.079996	0.068574		0.00877474	0.0118206	0.0141112	0.00569167		1.03998	1.12532		0.0565585	0.170338		0.79221	0.857218		-0.336045	-0.222266
185	Indolics	6-hydroxyindole-3-carboxylate glucoside	C15H17O8N	0.668	338.087	338.088	0.4	[SR1], [SR2], [SR3]	0.0228268	0.0205597	0.0271023	0.0125903		0.00515691	0.00140487	0.00542304	0.00367795		1.1873	0.612376		0.247686	-0.70751		0.900685	0.464548		-0.150906	-1.1061
203	Indolics	1-O-(2-oxoindol-3-ylacetyl)-Glc-Asp	C16H19NO8	1.5804	352.103	352.103	-0.1	[SR5]	0.0577422	0.0364044	0.0484445	0.0423007		0.0229349	0.00396991	0.0112981	0.00244479		0.83898	1.16197		-0.253292	0.216568		0.630464	0.873177		-0.665514	-0.195654
174	Indolics	Indole-3-carboxylate hexose	C15H17O7N	1.6494	322.093	322.093	-0.1	[SR1], [SR2], [SR3]	0.0263419	0.0254338	0.0282912	0.0252561		0.00135899	0.00256182	0.0030364	0.00255734		1.074	0.993015		0.10299	-0.0101131		0.965524	0.89272		-0.0506167	-0.16372
202	Indolics	1-O-(2-oxoindol-3-ylacetyl)-b-D-Glc	C16H19NO8	1.719	352.103	352.103	-0.7	[SR5]	0.0426539	0.0410274	0.0433822	0.0420699		0.00720628	0.00283303	0.00723412	0.00444027		1.01707	1.02541		0.0244243	0.0361998		0.961867	0.96975		-0.0560913	-0.0443158
236	JA-pathway	11/12-Hydroxyjasmonoyl glucoside	C18H27O9	2.3268	387.166	387.166	0.2	[SR6]	0.0139053	0.0198776	0.0177987	0.0199861		0.00192691	0.00158782	0.00186868	0.00286553		1.28	1.00546		0.356143	0.00785488		1.4295	1.12289		0.51551	0.167223
110	JA-pathway	Hydroxy jasmonic acid	C12H18O4	2.8533	225.112	225.113	-0.6		0.0449621	0.0330848	0.0507	0.0357464		0.0152273	0.00296056	0.00883802	0.00429879		1.12762	1.08045		0.173277	0.111631		0.735837	0.705058		-0.442541	-0.504187
132	JA-pathway	DnOPDA	C16H24O3	3.9479	263.164	263.165	-0.3		0.105149	0.0742898	0.02502	0.0981229		0.0271988	0.0116114	0.00732085	0.0062011		0.237948	1.32081		-2.07128	0.401425		0.706521	3.92178		-0.501196	1.97151
152	JA-pathway	OPDA	C18H28O3	4.3913	291.198	291.196	1.7		0.0202079	0.00614952		0.00883341		0.0125704	0.00105774		0.00133316		0	1.43644			0.522497		0.304312			-1.71637
169	LOL PPE	H(8-5)G frag.		0.662	309.118			[72]	0.0180556		0.022383			0.00485961		0.00750361			1.23967			0.309955			0	0
207	LOL PPE	Pinoresinol glucoside frag (-162)	C20H22O6	1.7973	357.133	357.134	-0.6	[27]	0.00905308	0.0170107	0.00925013	0.0115835		0.00134678	0.00140084	0.00122713	0.00243939		1.02177	0.680954		0.0310646	-0.554371		1.879	1.25225		0.909964	0.324527
391	LOL PPE	Pinoresinol glucoside	C26H32O11	1.7978	519.185	519.187	-1.9	[SR1], [SR2], [SR3]	0.0215682	0.0373684	0.0202765	0.0323838		0.00202895	0.00311619	0.0022056	0.00428521		0.94011	0.86661		-0.0890984	-0.206546		1.73257	1.59711		0.792911	0.675464
484	LOL PPE	H(8-O-4) feruloyl glucoside + 224	C32H36O19	1.861	723.174			[72]			0.0331862					0.0108061										0
418	LOL PPE	H(8-O-4) feruloyl glucoside + 224 (frag1)	C27H32O13	1.8613	563.181	563.177	4.7	[72]			0.0080019					0.00220404										0
252	LOL PPE	H(8-O-4) feruloyl glucoside + 224 (563-Glu frag)	C21H22O8	1.8626	401.124	401.124	0.2	[72]			0.0365263					0.00753729										0
300	LOL PPE	H(8-O-4)feruloyl glucoside + 224 (frag2)	C23H24O9	1.863	443.134	443.134	-0.3	[72]			0.0151764					0.00443278										0
390	LOL PPE	Guaiacylglycerol 8–O–4 feruloyl glutamic acid ether	C25H29O11N	1.8689	518.164	518.166	-2.4	[SR1], [SR2], [SR3]	0.0211302	0.0197571	0.0131828	0.0185163		0.00398987	0.0093377	0.00546125	0.00579294		0.623886	0.937195		-0.680645	-0.0935791		0.935018	1.40457		-0.0969344	0.490131
62	LOL PPE	Guaiacylglycerol 8–O–4 feruloyl glutamic acid ether (ferulate frag)	C10H10O4	1.8737	193.051	193.05	0.5		0.0158693	0.0150226	0.00955446	0.0138977		0.000984253	0.00342995	0.00364168	0.00636684		0.60207	0.925123		-0.731996	-0.112283		0.946641	1.45458		-0.0791101	0.540603
242	LOL PPE	H(8-O-4)sinapoyl malate (-malate)	C20H22O8	1.8886	389.122	389.124	-1.4	[SR1], [SR2], [SR3], [72]	0.0315462	0.0272501	0.0284422	0.0301622		0.00262652	0.00633894	0.00287408	0.00502878		0.901606	1.10687		-0.14943	0.146482		0.863816	1.06047		-0.211204	0.0847086
177	LOL PPE	Lariciresinol glucoside frag (-Glu-CH2O)	C19H22O5	2.0145	329.139	329.139	0.2	[27], [72]	0.0159848	0.0229332	0.0143378	0.0193542		0.000703619	0.00145966	0.000427355	0.00267438		0.896965	0.84394		-0.156877	-0.244787		1.43469	1.34988		0.520736	0.432826
95	LOL PPE	Lariciresinol glucoside frag (-Glu-C9H12O)	C11H12O5	2.0159	223.06	223.061	0.6	[27], [72]	0.0244817		0.0163297	0.0173004		0.00168137		0.00497012	0.00302325		0.667018			-0.584202			0	1.05944			0.0833001
83	LOL PPE	Lariciresinol glucoside frag (-Glu-C9H12O -CH2O)	C10H9O5	2.0176	208.037	208.037	-0.1	[27], [72]	0.00935744			0.00916765		0.00252863			0.00343473		0						0
22	LOL PPE	H(8-5) p-coumaroyl malate1 frag (coumarate)	C9H8O3	2.172	163.039	163.04	-0.1	[72]	0.0411602	0.0496232	0.0391154	0.0295372		0.0054503	0.00274345	0.0056176	0.00577136		0.95032	0.59523		-0.0735149	-0.748481		1.20561	0.755131		0.269765	-0.405202
275	LOL PPE	H(8-5) p-coumaroyl malate1	C22H20O9	2.1732	427.101	427.103	-1.9	[72]	0.16248	0.186644	0.141782	0.159566		0.0230199	0.0152695	0.0268466	0.00939158		0.872607	0.854922		-0.196596	-0.226136		1.14871	1.12543		0.20002	0.17048
178	LOL PPE	Lariciresinol (-CH2O)	C19H22O5	2.1745	329.139	329.139	-0.3	[27]	0.00331838	0.0248406	0.00454373	0.0154938		0.000662857	0.00322942	0.00107904	0.00462503		1.36926	0.623731		0.453397	-0.681004		7.48575	3.40994		2.90415	1.76975
23	LOL PPE	H(8-5) p-coumaroyl malate2 (coumarate)	C9H8O3	2.227	163.04	163.04	0.3	[72]	0.0208619	0.018207	0.0147721	0.00980157		0.00326319	0.00145941	0.00166192	0.00173847		0.708088	0.53834		-0.497999	-0.89341		0.87274	0.66352		-0.196376	-0.591787
276	LOL PPE	H(8-5) p-coumaroyl malate2	C22H20O9	2.2282	427.101	427.103	-1.7	[72]	0.0809293	0.0733679	0.0581571	0.0529657		0.00897255	0.00413605	0.00728779	0.00316067		0.718617	0.72192		-0.476706	-0.47009		0.906568	0.910735		-0.141513	-0.134897
377	LOL PPE	H(8-O-4) sinapoyl malate1	C24H26O12	2.2293	505.134	505.135	-0.8	[SR1], [SR2], [SR3], [72]	0.0299776	0.0103038	0.0309244	0.00838103		0.00552656	0.00184461	0.00700315	0.00181453		1.03158	0.81339		0.0448597	-0.297981		0.343718	0.271017		-1.5407	-1.88355
78	LOL PPE	H(8-O-4) sinapoyl malate1 (sinapate -H2O)	C10H8O5	2.2295	207.029	207.029	-0.7		0.0354444	0.0169937	0.0197844	0.0117553		0.00765281	0.00111372	0.00699568	0.00542875		0.55818	0.691743		-0.841198	-0.531691		0.479448	0.594172		-1.06055	-0.751048
186	LOL PPE	H(8-O-4) sinapoyl malate1 (sinapoyl malate)	C15H16O9	2.2299	339.071	339.072	0.2	[SR1], [SR2], [SR3]	0.715217	0.471484	0.564081	0.436365		0.0714962	0.042135	0.0644732	0.0197562		0.788685	0.925514		-0.342479	-0.111674		0.659219	0.773587		-0.60117	-0.370365
240	LOL PPE	H(8-O-4) sinapoyl malate1 (-malate)	C20H22O8	2.2349	389.122	389.124	-1.7	[SR1], [SR2], [SR3], [72]	0.0479585	0.0233394	0.0533169	0.0303841		0.00659547	0.0058019	0.00902957	0.0030808		1.11173	1.30184		0.152805	0.380548		0.486658	0.569877		-1.03902	-0.811279
241	LOL PPE	H(8-O-4)sinapoyl malate2 (-malate)	C20H22O8	2.393	389.122	389.124	-1.6	[SR1], [SR2], [SR3], [72]	0.0187043		0.0286103			0.00727653		0.00817541			1.52961			0.613161			0	0
426	LOL PPE	G(8-O-4)S(8-5)G	C34H13O10	2.4108	581.052	581.051	0.2	[SR1], [SR2], [SR3]	0.0459496	0.102374	0.0548278	0.0952445		0.00411272	0.00624014	0.00300083	0.0109206		1.19322	0.930362		0.254858	-0.104136		2.22796	1.73716		1.15572	0.796727
375	LOL PPE	Sesamolinol rhamnoside	C25H27O10	2.5252	500.155	500.156	-0.8		0.0348579	0.0184317	0.0304869	0.0307288		0.00441382	0.0052041	0.00682805	0.00460859		0.874606	1.66717		-0.193295	0.737401		0.528767	1.00793		-0.919295	0.0114006
204	LOL PPE	Sesamolinol rhamnoside (-Rha)	C20H18O6	2.5265	353.101	353.103	-1.1		0.0211946	0.0120508	0.0171495	0.0121434		0.00242289	0.0019529	0.00238989	0.00210481		0.809148	1.00769		-0.305524	0.0110455		0.568581	0.708092		-0.814562	-0.497992
374	LOL PPE	G(8–5) ferulic acid glutamic acid	C25H27O10N	2.6577	500.155	500.156	-1	[SR1], [SR2], [SR3]	0.0207695	0.0147405		0.0202737		0.000899982	0.00236709		0.00129136		0	1.37538			0.459829		0.709719			-0.494681
358	LOL PPE	Malyl sesamolinol	C24H24O11	3.0614	487.121	487.124	-3.3	[27]	0.0115521	0.00235863	0.0123293	0.00138593		0.00438416	0.00057597	0.00443009	0.000432628		1.06728	0.5876		0.0939352	-0.767095		0.204172	0.112409		-2.29214	-3.15317
220	LOL PPE	Malyl sesamolinol (sesamolinol frag)	C20H20O7	3.0619	371.113	371.113	-0.1	[27]	0.0300212	0.0105939	0.0284902	0.008663		0.00497103	0.000989717	0.00472785	0.00143928		0.949005	0.817738		-0.0755124	-0.290289		0.35288	0.304069		-1.50275	-1.71753
190	LOL PPE	Malyl sesamolinol (-malyl-CH2O)	C19H18O6	3.0648	341.101	341.103	-1.3	[27]	0.0487146	0.0175291	0.045522	0.0188328		0.00760274	0.00269462	0.00636798	0.00228973		0.934463	1.07437		-0.0977908	0.103494		0.359832	0.413707		-1.4746	-1.27332
205	LOL PPE	Malyl sesamolinol (sesamolinol -H2O)	C20H18O6	3.0652	353.102	353.103	-0.7	[27]	0.0763797	0.0325493	0.0739726	0.0235929		0.0111471	0.00247899	0.00998661	0.00324924		0.968485	0.724837		-0.0461985	-0.464272		0.426151	0.318942		-1.23056	-1.64864
239	LOL PPE	H(8-O-4)sinapoyl malate3 (-malate-H2O)	C20H22O8	3.6385	389.121	389.124	-2.4		0.0180583	0.00989671	0.0186316	0.0108305		0.00344444	0.00272899	0.00737942	0.00211617		1.03175	1.09436		0.0450881	0.130082		0.548041	0.581298		-0.867643	-0.78265
16	PPA/PPE	Caffeoyl glucoside (frag C9H8O2)	C9H8O2	0.6492	147.044	147.045	-0.2	[72]	0.0113198		0.0325246			0.00179788		0.00686992			2.87324			1.52268			0	0
189	PPA/PPE	Caffeoyl glucoside	C15H18O9	0.657	341.082	341.087	-5	[72], [SR4]	0.028827	0.0473855	0.0263647	0.0340698		0.0146696	0.0204539	0.00729526	0.00937525		0.914582	0.718992		-0.128815	-0.475952		1.64379	1.29225		0.717024	0.369886
65	PPA/PPE	Syringic acid	C9H10O5	0.8657	197.044	197.045	-0.7		0.0235201	0.0188618	0.0184517	0.0189464		0.003657	0.00423447	0.00508603	0.00360719		0.784508	1.00448		-0.350139	0.00644947		0.801945	1.02681		-0.318425	0.038164
147	PPA/PPE	Protocatechoyl xylose	C12H14O8	0.9754	285.061	285.061	0.3	[SR1], [SR2], [SR3]	0.149187	0.0900899	0.160433	0.129466		0.00947121	0.00721582	0.0158135	0.00782898		1.07538	1.43708		0.104846	0.52314		0.603871	0.80698		-0.727688	-0.309395
218	PPA/PPE	5-hydroxyferuloyl glucoside1	C16H20O10	1.0734	371.097	371.098	-0.8	[SR1], [SR2], [SR3]	0.0141813	0.0119212				0.00380069	0.00169694				0	0					0.840627			-0.250462
38	PPA/PPE	Isopropyl malate	C7H12O5	1.167	175.06	175.061	-0.7				0.0306864	0.0678817				0.00486477	0.0104753									2.21211			1.14542
96	PPA/PPE	Sinapate frag1	C11H12O5	1.2518	223.06	223.061	0.5		0.0722769	0.0849244	0.0436373	0.0832839		0.00564022	0.00491695	0.00636559	0.00468103		0.603751	0.980682		-0.727973	-0.028143		1.17499	1.90855		0.232646	0.932476
224	PPA/PPE	Cleomiscosin B or A	C20H18O8	1.2695	385.091	385.092	-1.3	[SR4]	0.0319796		0.0295468			0.00915518		0.00909745			0.923926			-0.114151			0	0
58	PPA/PPE	Scopolin (scopoletin frag)	C10H8O4	1.2709	191.035	191.034	0.7		0.0155553	0.0306616	0.00785636	0.0215978		0.00352715	0.00696585	0.00236648	0.00610944		0.50506	0.704391		-0.985473	-0.505551		1.97114	2.74908		0.979028	1.45895
124	PPA/PPE	Sinapoyl deriv frag (C13H12O5)	C13H12O5	1.378	247.061	247.061	-0.2		0.0225628	0.011374				0.00554676	0.00385395				0	0					0.504102			-0.988212
215	PPA/PPE	Fraxetin hexoside (coumarin)1	C16H18O10	1.404	369.081	369.082	-1.1	[SR4]		0.0472936		0.0408692			0.00314709		0.00664354			0.864158			-0.210633
75	PPA/PPE	Sinapoyl-glucoside2 (sinapate - H2O frag)	C11H10O4	1.4178	205.05	205.05	0	[SR1], [SR2], [SR3]
229	PPA/PPE	Sinapoyl glucoside2	C17H22O10	1.4255	385.115	385.113	1.8	[SR1], [SR2], [SR3]			0.175102					0.0964534										0
63	PPA/PPE	Ferulic acid or 5-hydroxy-coniferaldehyde frag1	C10H10O4	1.4745	193.051	193.05	1.2		0.00614149	0.0177943	0.00370804	0.0171897		0.0005904	0.00440703	0.000725772	0.00448371		0.603769	0.966022		-0.727931	-0.0498714		2.8974	4.6358		1.53476	2.21282
28	PPA/PPE	Sinapoyl malate frag (C9H9O3)1	C9H9O3	1.4857	164.048	164.047	0.9	[SR1], [SR2], [SR3]	0.0243337	0.0320272	0.0220861	0.0316622		0.00113961	0.00571557	0.00503501	0.00672539		0.907631	0.988605		-0.139822	-0.0165338		1.31616	1.43358		0.396339	0.519626
42	PPA/PPE	Sinapoyl glucoside frag (C10H12O3)	C10H12O3	1.4862	179.07	179.071	-0.8	[SR1], [SR2], [SR3]	0.0183487					0.00829305					0						0
228	PPA/PPE	Sinapoyl glucoside	C17H22O10	1.4865	385.114	385.113	0.1	[SR1], [SR2], [SR3]	2.0856	2.95137	1.84288	3.16444		0.0946153	0.198481	0.179904	0.116464		0.883621	1.07219		-0.1785	0.100567		1.41511	1.71711		0.500919	0.779986
89	PPA/PPE	Methyl 3,4-dimethoxycinnamate	C12H14O4	1.4869	221.08	221.081	-1.2		0.0233128	0.0258963	0.0187535	0.0333509		0.00139696	0.0066824	0.00471291	0.00440473		0.804427	1.28787		-0.313967	0.364983		1.11082	1.77839		0.15162	0.83057
73	PPA/PPE	Sinapoyl glucoside frag (sinapate -H2O)	C11H10O4	1.4876	205.05	205.05	-0.1	[SR1], [SR2], [SR3]	1.07273	1.72339	1.02368	1.80802		0.0501101	0.0852326	0.0640761	0.0816122		0.95427	1.04911		-0.067531	0.069162		1.60654	1.7662		0.683955	0.820648
51	PPA/PPE	Sinapoyl glucoside frag (183)		1.488	183.02		183020		0.0723801	0.0913524	0.0807879	0.0899461		0.0132832	0.00453591	0.016947	0.00340359		1.11616	0.984607		0.158547	-0.0223807		1.26212	1.11336		0.335849	0.154921
97	PPA/PPE	Sinapoyl glucoside frag (sinapate)	C11H12O5	1.4882	223.06	223.061	-0.4		0.329203	0.521106	0.313963	0.547934		0.0152312	0.0281272	0.0197751	0.0249035		0.953706	1.05148		-0.0683836	0.0724231		1.58293	1.74522		0.662599	0.803406
123	PPA/PPE	Sinapoyl glucoside frag (C13H12O5)	C13H12O5	1.4883	247.06	247.061	-0.1		0.106729	0.175475	0.11025	0.186386		0.0145021	0.0102576	0.00977378	0.00772719		1.03299	1.06218		0.0468247	0.0870223		1.64412	1.69057		0.717311	0.757509
135	PPA/PPE	Sinapoyl glucoside frag (C13H14O6)	C13H14O6	1.4883	265.071	265.071	-0.2		0.0689948	0.106399	0.0634622	0.112299		0.00593562	0.00538005	0.00422954	0.0054447		0.919811	1.05545		-0.120591	0.0778588		1.54213	1.76954		0.624929	0.823378
176	PPA/PPE	p-Coumaric acid 4-O-hexoside	C15H18O8	1.4889	325.092	325.092	0	[72], [SR7]	0.0643175	0.101121	0.0617927	0.10518		0.00510253	0.00579713	0.00453899	0.00506374		0.960745	1.04014		-0.0577751	0.0567739		1.57222	1.70214		0.652801	0.76735
54	PPA/PPE	Sinapoyl glucoside frag (C10H7O4)	C10H7O4	1.4894	190.027	190.027	0.3		0.104751	0.160193	0.0955198	0.167573		0.00734734	0.00888045	0.00679227	0.00725701		0.911877	1.04607		-0.133089	0.0649734		1.52928	1.75432		0.612853	0.810915
216	PPA/PPE	Fraxetin hexoside (coumarin)2	C16H18O10	1.5768	369.081	369.082	-1	[SR4]	0.0691467	0.0606188	0.085444	0.0733808		0.0163209	0.0107685	0.0161773	0.0131622		1.23569	1.21053		0.305319	0.275639		0.876669	0.858818		-0.189895	-0.219575
74	PPA/PPE	Sinapoyl glucoside3 frag (sinapate -H2O)	C11H10O4	1.5999	205.05	205.05	-0.1	[SR1], [SR2], [SR3]	0.201024	0.314856	0.168024	0.3232		0.0083353	0.017685	0.0063227	0.0126984		0.83584	1.0265		-0.258702	0.0377321		1.56626	1.92353		0.647326	0.94376
225	PPA/PPE	Sinapoyl glucoside3	C17H22O10	1.6005	385.113	385.113	-0.4	[SR1], [SR2], [SR3]	0.27513	0.345916	0.250569	0.374512		0.0112143	0.0180819	0.0185162	0.0151925		0.910727	1.08267		-0.134909	0.11459		1.25728	1.49465		0.330307	0.579806
99	PPA/PPE	Sinapoyl glucoside3 frag (sinapate)	C11H12O5	1.602	223.06	223.061	-0.3		0.213166	0.273939	0.191609	0.285807		0.0158121	0.0117182	0.00911556	0.0131372		0.898873	1.04332		-0.153811	0.0611864		1.28509	1.49161		0.361875	0.576872
376	PPA/PPE	Sinapoyl malate glucoside	C21H26O14	1.6401	501.124	501.124	-0.3	[SR1], [SR2], [SR3]	0.00913637	0.00500867	0.0101815	0.00530448		0.00219645	0.00156634	0.00319223	0.00111245		1.11439	1.05906		0.156256	0.0827848		0.548212	0.520992		-0.867194	-0.940666
214	PPA/PPE	Fraxetin hexoside (coumarin)3	C16H18O10	1.6502	369.081	369.082	-1.2	[SR4]	0.0289928		0.0289723			0.00344195		0.00663701			0.999293			-0.00102066			0	0
226	PPA/PPE	Sinapoyl malate glucoside (-malate)	C17H22O10	1.6517	385.113	385.113	-0.1	[SR1], [SR2], [SR3]	0.0134372		0.00931758	0.0259954		0.00137297		0.000864558	0.00449509		0.693415			-0.528208			0	2.78993			1.48023
93	PPA/PPE	Sinapoyl malate glucoside (sinapate frag)	C11H12O5	1.652	223.059	223.061	-1.4		0.012824	0.00553726		0.00852441		0.00476692	0.000256244		0.00163346		0	1.53946			0.622428		0.431788			-1.21161
85	PPA/PPE	5-hydroxyferulic acid	C10H10O5	1.6897	209.045	209.045	0.1		0.0530144	0.0136616	0.0352607	0.0116191		0.0078639	0.00222065	0.00568101	0.001625		0.665115	0.85049		-0.588324	-0.233634		0.257696	0.329519		-1.95626	-1.60157
219	PPA/PPE	5-hydroxyferuloyl glucoside2	C16H20O10	1.7676	371.097	371.098	-0.5	[SR1], [SR2], [SR3]	0.0125403	0.00587264	0.0122651	0.00543672		0.00608603	0.000632957	0.00401223	0.00114725		0.978052	0.92577		-0.0320167	-0.111274		0.468301	0.443268		-1.09449	-1.17375
57	PPA/PPE	Scopoletin	C10H8O4	1.8264	191.034	191.034	-0.7			0.0162025		0.0140198			0.00279621		0.00433191			0.865286			-0.20875
227	PPA/PPE	Sinapoyl glucoside4	C17H22O10	1.91	385.113	385.113	0	[SR1], [SR2], [SR3]	0.027964	0.018674	0.0303974	0.0185011		0.00712026	0.00169602	0.00794159	0.00297244		1.08702	0.990743		0.120377	-0.0134165		0.667787	0.608642		-0.582541	-0.716334
104	PPA/PPE	Sinapate frag4	C11H12O5	1.9727	223.061	223.061	0.2				0.0709031					0.0359871										0
192	PPA/PPE	Coniferin	C16H22O8	2.0727	341.123	341.124	-0.5	[SR8]	0.044828	0.0436887	0.0420576	0.0385711		0.00637807	0.00202597	0.00598827	0.00526013		0.938199	0.882862		-0.0920335	-0.179739		0.974585	0.917102		-0.0371404	-0.124846
101	PPA/PPE	Sinapate frag5	C11H12O5	2.107	223.061	223.061	-0.1		1.15756		1.8217			1.15639		0.923287			1.57374			0.654199	#NUM!		0	0
232	PPA/PPE	Methylsyringin1	C18H26O9	2.1279	385.15	385.15	0.1		0.0247881	0.0405234	0.0300753	0.0502151		0.0018527	0.0045256	0.00345316	0.00337365		1.21329	1.23916		0.278929	0.309366		1.63479	1.66965		0.709108	0.739544
84	PPA/PPE	Sinapoyl malate cis frag (C10H9O5)	C10H9O5	2.1657	208.037	208.037	-0.1		0.207896	0.21073	0.201374	0.205663		0.0267497	0.0104443	0.0238687	0.0108684		0.968628	0.975956		-0.045985	-0.0351124		1.01364	1.0213		0.0195383	0.0304109
15	PPA/PPE	Sinapoyl malate cis frag (C9H8O2)	C9H8O2	2.1662	147.044	147.045	-0.4	[72]	0.0294117	0.0337284	0.023813	0.0160398		0.0022988	0.00403296	0.00740672	0.00204086		0.809644	0.475559		-0.304641	-1.0723		1.14677	0.673576		0.197573	-0.570088
3	PPA/PPE	Sinapoyl malate cis frag (C4H4O4)	C4H4O4	2.1663	115.003	115.003	0		0.0796474	0.065583	0.0834037	0.06426		0.0190692	0.00379347	0.0173919	0.00358045		1.04716	0.979827		0.066485	-0.0294012		0.823417	0.770469		-0.280306	-0.376192
44	PPA/PPE	Sinapoyl malate cis frag (C10H12O3)	C10H12O3	2.1664	179.071	179.071	0.1	[SR1], [SR2], [SR3]	0.142695	0.237294	0.175864	0.2354		0.0308377	0.0129098	0.0290277	0.0116812		1.23245	0.992016		0.301528	-0.0115646		1.66295	1.33853		0.733745	0.420652
26	PPA/PPE	Sinapoyl malate cis frag (C9H9O3)	C9H9O3	2.1666	164.047	164.047	0.1	[SR1], [SR2], [SR3]	0.489163	0.929534	0.784837	0.916333		0.048359	0.0423703	0.121697	0.0485512		1.60445	0.985798		0.682078	-0.0206358		1.90026	1.16755		0.926193	0.223479
187	PPA/PPE	Sinapoyl malate cis	C15H16O9	2.1667	339.072	339.072	0	[SR1], [SR2], [SR3]	2.6715	1.61068	2.29699	1.58028		0.340561	0.154089	0.321586	0.0662555		0.859811	0.98113		-0.217909	-0.0274844		0.60291	0.68798		-0.729986	-0.539561
465	PPA/PPE	Sinapoyl malate cis dimer	C30H32O18	2.1668	679.15	679.151	-1.2		1.55445	0.628898	1.17611	0.582001		0.159761	0.0700095	0.141506	0.034553		0.756603	0.925431		-0.402391	-0.111803		0.404578	0.494855		-1.30551	-1.01492
105	PPA/PPE	Sinapoylmalate cis frag (sinapate)	C11H12O5	2.1677	223.061	223.061	0.3		11.1925	9.22566	10.5765	9.2753		1.72224	0.611611	1.49018	0.451935		0.944964	1.00538		-0.0816685	0.00774148		0.824271	0.876971		-0.278809	-0.189399
19	PPA/PPE	Sinapoyl malate cis frag (C8H6O3)	C8H6O3	2.1684	149.024	149.024	0.2	[SR1], [SR2], [SR3]	0.173688	0.329707	0.236679	0.32376		0.0266664	0.0138006	0.04537	0.0178091		1.36267	0.981962		0.446433	-0.0262608		1.89827	1.36793		0.924688	0.451995
40	PPA/PPE	Sinapoyl malate cis frag (C10H11O3)	C10H11O3	2.1686	178.063	178.063	0	[SR1], [SR2], [SR3]	0.00631214	0.0306118	0.028428	0.0123977		0.00120703	0.0028536	0.00929798	0.00501044		4.50371	0.404996		2.17111	-1.30402		4.84967	0.436107		2.27789	-1.19725
10	PPA/PPE	Sinapoyl malate cis frag (C4H6O5)	C4H6O5	2.1688	133.014	133.014	0	[SR1], [SR2], [SR3]	0.108542	0.0922109	0.110751	0.0847628		0.0368377	0.00475373	0.0254389	0.00469547		1.02036	0.919227		0.0290729	-0.121507		0.849545	0.765345		-0.235238	-0.385818
92	PPA/PPE	Sinapoyl malate cis frag (C11H11O5)	C11H11O5	2.1702	222.052	222.053	-0.7		0.0739947	0.0938868	0.073777	0.0783206		0.00843734	0.00474032	0.0113125	0.00494711		0.997058	0.834203		-0.00425056	-0.26153		1.26883	1.06159		0.343501	0.0862216
79	PPA/PPE	Sinapoyl malate cis frag (C10H8O5)	C10H8O5	2.171	207.03	207.029	0.4		0.0238833	0.0410782	0.0280883	0.0272979		0.00344738	0.00607283	0.00672516	0.00882104		1.17606	0.664537		0.233967	-0.589579		1.71996	0.971863		0.782371	-0.0411745
5	PPA/PPE	Benzoyl malate frag (benzoic acid)	C7H6O2	2.2118	121.029	121.029	-0.3	[72]	0.0498642	0.0490087	0.0534556	0.0439188		0.00715907	0.00418365	0.00779475	0.0042991		1.07202	0.896142		0.100337	-0.1582		0.982844	0.821594		-0.024965	-0.283502
463	PPA/PPE	Sinapoyl malate trans dimer	C30H32O18	2.2196	679.149	679.151	-2.5		0.0671605		0.0361404			0.0127798		0.00782217			0.538119			-0.894002			0	0
41	PPA/PPE	Sinapoyl malate trans frag (C10H11O3)	C10H11O3	2.2236	178.064	178.063	1.1	[SR1], [SR2], [SR3]	0.0217115	0.0109544	0.0110678	0.00660506		0.00599149	0.0017562	0.00441877	0.00227389		0.509767	0.602959		-0.972089	-0.729869		0.504544	0.596781		-0.986947	-0.744727
43	PPA/PPE	Sinapoyl malate trans frag (C10H12O3)	C10H12O3	2.224	179.071	179.071	-0.1	[SR1], [SR2], [SR3]	0.25312	0.0962174	0.201718	0.0943615		0.0295826	0.00599061	0.0362588	0.00489833		0.796926	0.980711		-0.327483	-0.0281004		0.380125	0.467789		-1.39545	-1.09607
82	PPA/PPE	sinapoyl malate trans frag (C10H9O5)	C10H9O5	2.224	208.036	208.037	-0.9		0.0289623	0.0290086	0.0227176	0.0210472		0.00180299	0.00239685	0.00201847	0.00334413		0.784387	0.725551		-0.350363	-0.462852		1.0016	0.92647		0.00230572	-0.110184
2	PPA/PPE	Sinapoyl malate trans frag (C4H4O4)	C4H4O4	2.2245	115.003	115.003	-0.1		0.210748	0.165487	0.190662	0.160209		0.0268492	0.0092611	0.0232797	0.00727132		0.904695	0.968104		-0.144497	-0.0467661		0.785238	0.840275		-0.348797	-0.251066
18	PPA/PPE	Sinapoyl malate trans frag (C8H6O3)	C8H6O3	2.2246	149.024	149.024	0.1	[SR1], [SR2], [SR3]	0.304333	0.128084	0.20185	0.122709		0.0271153	0.00544269	0.0287653	0.00563953		0.663255	0.958036		-0.592364	-0.0618477		0.420868	0.607922		-1.24856	-0.718043
27	PPA/PPE	Sinapoyl malate trans frag (C9H9O3)	C9H9O3	2.2248	164.047	164.047	0.1	[SR1], [SR2], [SR3]	0.906508	0.361878	0.496508	0.349347		0.0817511	0.0161002	0.0986644	0.0173296		0.547715	0.965372		-0.868502	-0.050843		0.3992	0.703608		-1.32482	-0.507157
102	PPA/PPE	Sinapoyl malate trans frag (sinapate)	C11H12O5	2.2252	223.061	223.061	0		2.17812	1.54201	1.71141	1.68593		0.0762698	0.200774	0.113798	0.0761139		0.785728	1.09334		-0.347898	0.128737		0.707953	0.985113		-0.498275	-0.0216393
91	PPA/PPE	Sinapoyl malate trans frag (C11H11O5)	C11H11O5	2.2255	222.052	222.026	25.8		0.0500253	0.031171	0.0244255	0.0200039		0.0115136	0.0029847	0.00391783	0.00279625		0.488263	0.641746		-1.03427	-0.639925		0.623105	0.818976		-0.682452	-0.288107
11	PPA/PPE	Sinapoyl malate trans frag (malate)	C4H6O5	2.2258	133.014	133.014	0	[SR1], [SR2], [SR3]	0.57939	0.425164	0.478031	0.403198		0.0791995	0.0242919	0.0485203	0.0169764		0.825059	0.948336		-0.277431	-0.0765304		0.733813	0.843457		-0.446515	-0.245614
4	PPA/PPE	Sinapoyl malate2 frag (malate)	C4H4O4	2.2523	115.004	115.003	0.5		0.00523219	0.00313061				0.000138069	0.000583727				0	0					0.598336			-0.740971
25	PPA/PPE	Sinapoyl malate2 frag (C9H9O3)	C9H9O3	2.2532	164.047	164.047	-0.2	[SR1], [SR2], [SR3]				0.00983439					0.002695
60	PPA/PPE	Ferulic acid or 5-hydroxy-coniferaldehyde frag4	C10H10O4	2.2755	193.049	193.05	-0.8		0.0272772		0.0345453			0.0030491		0.00634055			1.26646			0.340797			0	0
231	PPA/PPE	Methylsyringin2	C18H26O9	2.3163	385.15	385.15	-0.1		0.00691845	0.00782579	0.00722257	0.0130693		0.00134411	0.00193387	0.0025086	0.00279083		1.04396	1.67003		0.0620633	0.739875		1.13115	1.80951		0.177788	0.8556
17	PPA/PPE	Cinnamic acid frag	C9H8O2	2.408	147.044	147.045	-0.1	[72]	0.0511135	0.100674	0.0608305	0.0994932		0.00377491	0.00604695	0.00392161	0.00901071		1.19011	0.988267		0.251091	-0.0170274		1.96963	1.63558		0.977921	0.709803
9	PPA/PPE	Cinnamaldehyde	C9H8O	2.4092	131.05	131.05	-0.1		0.0661	0.112262	0.0691978	0.115148		0.00691448	0.00455564	0.00415351	0.00912732		1.04687	1.02571		0.0660757	0.0366229		1.69837	1.66405		0.764148	0.734695
265	PPA/PPE	Guaiacylglycerol sinapate	C21H24O9	2.5982	419.134	419.134	-0.4	[27]	0.0219449	0.00653071	0.0198086	0.0066845		0.00258885	0.00094918	0.00361166	0.000963684		0.902653	1.02355		-0.147757	0.0335788		0.297596	0.337455		-1.74857	-1.56723
106	PPA/PPE	Guaiacylglycerol (sinapate frag)	C11H12O5	2.5998	223.062	223.061	1.2	[27]	0.0205363		0.0189929			0.0048287		0.000235777			0.924846			-0.112714			0	0
230	PPA/PPE	Methylsyringin3	C18H26O9	2.6281	385.149	385.15	-1.1		0.0394212					0.00801877					0						0
431	PPA/PPE	1,2-bis-O-sinapoyl-glucoside1	C28H32O14	2.6918	591.17	591.171	-1	[72]	0.227107	0.328773	0.175663	0.314595		0.0335868	0.0321281	0.0376749	0.0180957		0.773482	0.956876		-0.37056	-0.0635963		1.44766	1.7909		0.533722	0.840685
438	PPA/PPE	1,2-bis-O-sinapoyl-glucoside1 adduct2		2.6921	597.18			[72]	0.0120937	0.0239661	0.00910599	0.02097		0.00245384	0.00251545	0.00212994	0.00245269		0.752953	0.874986		-0.409369	-0.192669		1.9817	2.30287		0.986736	1.20344
470	PPA/PPE	1,2-bis-O-sinapoyl-glucoside1 adduct		2.6921	691.097			[72]	0.00961687	0.0144012	0.00480201	0.0146155		0.00180399	0.00359728	0.000866755	0.00244565		0.499332	1.01488		-1.00193	0.0213106		1.49749	3.04362		0.582547	1.60579
100	PPA/PPE	1,2-bis-O-sinapoyl-glucoside1 (sinapate frag)	C11H12O5	2.6931	223.06	223.061	-0.2	[72]	0.0464042	0.0638736	0.0446817	0.0631414		0.00426493	0.00381586	0.00519935	0.00466712		0.962881	0.988537		-0.05457	-0.0166328		1.37646	1.41314		0.460964	0.498902
212	PPA/PPE	1,2-bis-O-sinapoyl-glucoside1 (Glu+sinapate -H2O frag)	C17H120O9	2.6931	367.101	367.103	-2.4	[72]	0.010539	0.0158912	0.0109208	0.0160155		0.00187721	0.00374196	0.0048374	0.00292495		1.03623	1.00782		0.051345	0.0112346		1.50785	1.4665		0.592492	0.552381
76	PPA/PPE	1,2-bis-O-sinapoyl-glucoside1 (sinapate -H2O frag)	C11H10O4	2.6939	205.05	205.05	0	[72]	0.0164974	0.02084	0.0124074	0.015248		0.00243303	0.00218009	0.00451186	0.00320385		0.752084	0.731669		-0.411035	-0.450738		1.26323	1.22894		0.337118	0.297415
213	PPA/PPE	4-Feryloyl quinic acid	C17H20O9	2.9634	367.102	367.103	-0.7	[SR9]	0.0867897	0.143715	0.0831994	0.132321		0.0125055	0.0149837	0.016353	0.00541465		0.958633	0.92072		-0.0609499	-0.119166		1.6559	1.59041		0.727616	0.6694
432	PPA/PPE	1,2-bis-O-sinapoyl-glucoside2	C28H32O14	2.9637	591.17	591.171	-1	[72]	0.258192	0.426877	0.244579	0.396361		0.0384675	0.0500073	0.054277	0.0189497		0.947275	0.928512		-0.0781446	-0.107008		1.65333	1.62058		0.725377	0.696514
98	PPA/PPE	1,2-bis-O-sinapoyl-glucoside2 (sinapate frag)	C11H12O5	2.9641	223.06	223.061	-0.4	[72]	0.0993289	0.159946	0.100141	0.152275		0.0130408	0.0153635	0.0207548	0.00514092		1.00818	0.952037		0.0117483	-0.0709111		1.61027	1.5206		0.687302	0.604642
437	PPA/PPE	1,2-bis-O-sinapoyl-glucoside2 adduct2		2.9643	597.18			[72]	0.018813	0.0363149	0.0184662	0.033507		0.00232086	0.00385394	0.00349679	0.00161497		0.981566	0.922679		-0.0268422	-0.116099		1.93031	1.81451		0.948834	0.859577
469	PPA/PPE	1,2-bis-O-sinapoyl-glucoside2 adduct		2.9653	691.096			[72]	0.0113761	0.0247389	0.0102008	0.0239559		0.00211648	0.00259928	0.00194959	0.00091879		0.896693	0.968351		-0.157314	-0.0463986		2.17464	2.34842		1.12078	1.23169
72	PPA/PPE	1,2-bis-O-sinapoyl-glucoside2 (sinapate -H2O frag)	C11H10O4	2.9659	205.05	205.05	-0.2	[72]	0.0126447	0.0222384	0.0121309	0.0185862		0.00210825	0.00273009	0.00266491	0.00203354		0.959369	0.835768		-0.0598419	-0.258825		1.75872	1.53213		0.814525	0.615542
313	PPA/PPE	Bis Sinapoyl -Bis malate (disinapate frag)	C22H24O10	3.1521	447.128	447.129	-1.2		0.0856656	0.0352068	0.106314	0.047997		0.0204055	0.0108386	0.0163538	0.00869106		1.24103	1.36329		0.311542	0.44709		0.41098	0.451465		-1.28286	-1.14731
464	PPA/PPE	Bis Sinapoyl -Bis malate	C30H32O18	3.1542	679.15	679.151	-1.3		0.0214984	0.0042413	0.0266071	0.00866607		0.00897758	0.000884462	0.0068364	0.00310354		1.23763	2.04326		0.307582	1.03087		0.197284	0.325705		-2.34165	-1.61836
94	PPA/PPE	Bis Sinapoyl -Bis malate (sinapate frag)	C11H12O5	3.1566	223.06	223.061	-0.8		0.0581132	0.0526901	0.0679464	0.0519441		0.0185727	0.00779308	0.0119387	0.0108864		1.16921	0.985842		0.225532	-0.0205715		0.906681	0.764487		-0.141333	-0.387436
312	PPA/PPE	1,2-bis-O-sinapoyl-glucoside3 (Bis sinapate frag)	C22H24O10	3.2156	447.127	447.129	-1.7		0.026174	0.00732477	0.015984	0.0122481		0.00783118	0.00188897	0.00315239	0.00265715		0.610683	1.67215		-0.711505	0.741705		0.279849	0.766273		-1.83728	-0.384069
103	PPA/PPE	1,2-bis-O-sinapoyl-glucoside3 (sinapate frag)	C11H12O5	3.2163	223.061	223.061	-0.1		0.0431701	0.00663084				0.00801897	0.00309202				0	0					0.153598			-2.70277
427	PPA/PPE	1,2-bis-O-sinapoyl-glucoside3	C28H32O14	3.234	591.169	591.171	-2.4	[72]	0.0208869					0.00678241					0						0
428	PPA/PPE	1,2-bis-O-sinapoyl-glucoside4	C28H32O14	3.2948	591.17	591.171	-1.7	[72]	0.0346478	0.0453053		0.0413641		0.00773077	0.00576706		0.00773179		0	0.913008			-0.131301		1.30759			0.386913
430	PPA/PPE	1,2-bis-O-sinapoyl-glucoside5	C28H32O14	3.3336	591.17	591.171	-1.2	[72]	0.116611	0.149876	0.0986805	0.146357		0.0194031	0.0212994	0.031068	0.0117784		0.846239	0.97652		-0.240864	-0.0342786		1.28527	1.48314		0.362067	0.568652
429	PPA/PPE	1,2-bis-O-sinapoyl-glucoside6	C28H32O14	3.38	591.17	591.171	-1.6	[72]	0.0157249	0.0343083	0.0142326	0.0246881		0.00250805	0.00265776	0.00323285	0.00359828		0.905096	0.719595		-0.143857	-0.474742		2.18177	1.73462		1.1255	0.794616
56	TCA	Isocitric acid	C6H8O7	0.2827	191.02	191.019	0.4				0.0177748					0.00949381										0
55	TCA	Citric acid	C6H8O7	0.3335	191.019	191.019	-0.4		0.0431248		0.0571074	0.0265649		0.0311562		0.0187597	0.00189394		1.32423			0.405158			0	0.465174			-1.10416
235	Unknown	UK1		0.2579	386.075				0.0133668	0.0171886	0.0110406	0.0207995		0.00136313	0.00360143	0.00210145	0.00409269		0.825968	1.21008		-0.275843	0.275099		1.28592	1.88392		0.362796	0.913738
420	Unknown	UK2		0.2613	565.047				0.0161242	0.0408683	0.00393454	0.0254149		0.00585123	0.0121894	0.00116306	0.00562143		0.244015	0.621874		-2.03496	-0.685307		2.5346	6.45944		1.34176	2.69141
405	Unknown	UK3		0.2614	536.163				0.0219146	0.0143736	0.0117446			0.0105583	0.00882597	0.00392267			0.535927	0		-0.899892			0.655891	0		-0.608473
217	Unknown	UK4		0.2626	370.082	369.082			0.00687771	0.00656101	0.00103586	0.00339826		0.00400938	0.00123604	0.000170942	0.00111719		0.150611	0.517947		-2.7311	-0.949123		0.953952	3.28061		-0.0680107	1.71396
153	Unknown	UK5		0.2642	292.025				0.00405309	0.00241789	0.00467832	0.00434553		0.000515401	0.000477275	0.000891406	0.000977112		1.15426	1.79724		0.206969	0.845784		0.596555	0.928865		-0.745274	-0.106458
129	Unknown	UK6		0.2714	254.014				0.00974757	0.0107623	0.0144777	0.0132323		0.00555846	0.00313274	0.00625221	0.00327717		1.48526	1.2295		0.570715	0.298072		1.1041	0.913977		0.142873	-0.12977
142	Unknown	UK7		0.2723	279.03				0.0238259	0.0573803	0.0279509	0.061097		0.00366678	0.00270408	0.00319278	0.00622451		1.17313	1.06477		0.230367	0.0905458		2.40832	2.18587		1.26803	1.12821
274	Unknown	UK8		0.2759	427.062				0.00618774		0.014235	0.000890069		0.00507785		0.00758065	0.000345624		2.30051			1.20196			0	0.0625269			-3.99938
256	Unknown	UK9		0.2801	404.107				0.0119668			0.0012743		0.0114814			0.000477		0						0
348	Unknown	UK10		0.2969	478.921				0.00511956	0.0135927	0.00867098	0.00726618		0.00151639	0.00207366	0.00263392	0.00113559		1.6937	0.534563		0.760175	-0.903569		2.65506	0.837988		1.40875	-0.254998
439	Unknown	UK11		0.3144	604.066				0.00582348	0.001783	0.00327051	0.00171941		0.000937334	0.000321742	0.000867937	0.000203756		0.561608	0.964338		-0.832365	-0.0523894		0.306173	0.525731		-1.70758	-0.927604
514	Unknown	UK12		0.3152	873.086				0.00426833	0.00309213	0.00352451	0.00252026		0.00118581	0.00099043	0.000942464	0.000516412		0.825734	0.815056		-0.276251	-0.295029		0.724436	0.715068		-0.46507	-0.483848
182	Unknown	UK13		0.3159	337.077				0.0209278	0.0388389	0.0223806	0.0411895		0.00221545	0.00217404	0.00344233	0.00300291		1.06942	1.06052		0.0968298	0.0847748		1.85585	1.84041		0.89208	0.880025
406	Unknown	UK14		0.3166	540.048				0.00563456	0.0102198	0.0107819	0.0135375		0.00117493	0.00217566	0.0015081	0.00194131		1.91353	1.32464		0.936237	0.405597		1.81377	1.25558		0.85899	0.32835
221	Unknown	UK15		0.317	372.041				0.037501	0.0525399	0.0453458	0.0518211		0.00193276	0.00342956	0.00301067	0.00276562		1.20919	0.986318		0.27404	-0.0198746		1.40103	1.1428		0.486484	0.192569
193	Unknown	UK16		0.3179	346.053				0.015992	0.0219618	0.0234421	0.0146943		0.00415662	0.00955298	0.00567947	0.00428899		1.46586	0.669085		0.55175	-0.579739		1.3733	0.626834		0.457643	-0.673845
179	Unknown	UK17	C12H13NO10	0.3181	330.046	330.046	-0.3		0.35886	0.31725	0.143949	0.390042		0.0320507	0.0243319	0.0146189	0.0242873		0.40113	1.22945		-1.31786	0.298009		0.884051	2.70958		-0.177798	1.43807
31	Unknown	UK18	C5H12O2S2	0.3185	167.02	167.02	0.2		0.0369183	0.019153	0.0486432	0.0167098		0.00175155	0.00314155	0.00714926	0.00388999		1.31759	0.872439		0.397901	-0.196874		0.518794	0.343518		-0.946768	-1.54154
138	Unknown	UK19		0.3186	270.025				0.0438307	0.0396623	0.0155154	0.0510902		0.00511589	0.0034152	0.00200731	0.00381704		0.353984	1.28813		-1.49824	0.36528		0.904896	3.29287		-0.144176	1.71935
517	Unknown	UK20		0.3197	911.044				0.00490912	0.00212677	0.00637602	0.00235729		0.00174481	0.000498668	0.00171199	0.000483016		1.29881	1.10839		0.377193	0.148464		0.433228	0.369711		-1.2068	-1.43553
39	Unknown	UK21		0.3205	178.017					0.0110923	0.00774106	0.00864885			0.00104894	0.00116681	0.000601864			0.77972			-0.358973			1.11727			0.159977
35	Unknown	UK22		0.3337	173.011				0.0247747	0.0363998	0.0125447	0.0485803		0.00884535	0.00804214	0.00301163	0.00804237		0.50635	1.33463		-0.981792	0.41644		1.46923	3.87258		0.555063	1.95329
1	Unknown	UK23		0.3433	111.007						0.0260041					0.00646386										0
30	Unknown	UK25	C5H12O2S2	0.3519	167.02	167.02	0				0.00402635					0.00263729										0
180	Unknown	UK24	C12H13NO10	0.3519	330.046	330.046	-0.3				0.0269767	0.00751831				0.0248574	0.00179556									0.278697			-1.84323
64	Unknown	UK26	C6H13NO4S	0.3745	194.048	194.049	-0.8				0.0248504					0.018123										0
109	Unknown	UK27	C10H11NO5	0.5446	224.057	224.056	-0.2		0.0163074		0.0128182			0.00143076		0.0032286			0.786034			-0.347336			0	0
404	Unknown	UK28		0.567	536.11				0.00590713	0.00876556	0.0103311	0.00768299		0.00227357	0.00534344	0.00644576	0.00243112		1.74891	0.876498		0.806458	-0.190178		1.48389	0.743679		0.569388	-0.427248
108	Unknown	UK29	C10H11NO5	0.5847	224.055	224.056	-0.2		0.0505611		0.0556238	0.0368119		0.00774958		0.0105479	0.00960622		1.10013			0.137675			0	0.661802			-0.595528
331	Unknown	UK30		0.6021	464.068				0.0043802					0.000873486					0						0
257	Unknown	UK31		0.6358	406.027				0.00227381	0.00483521	0.0135305			0.000798953	0.00163841	0.00235505			5.95056	0		2.57303			2.12648	0		1.08846
80	Unknown	UK32	C8H16O6	0.676	207.087	207.087	-0.1		0.00667897	0.0168841	0.00769749	0.0174044		0.00263324	0.00666643	0.00188358	0.0032301		1.1525	1.03082		0.204761	0.0437929		2.52794	2.26105		1.33796	1.17699
81	Unknown	UK33	C8H16O6	0.7261	207.087	207.087	0		0.0253005	0.0644719	0.0224397	0.0616032		0.00765199	0.0152496	0.00792851	0.00541789		0.886926	0.955504		-0.173115	-0.0656667		2.54825	2.74528		1.3495	1.45695
369	Unknown	UK34		0.8276	495.074				0.016048	0.00753338	0.0184889	0.0105663		0.00197061	0.00175256	0.006249	0.0021107		1.1521	1.4026		0.204266	0.488099		0.469427	0.571492		-1.09103	-0.807195
134	Unknown	UK35		0.8439	264				0.00489785	0.00178752	0.0104844			0.00114995	0.000722986	0.00350757			2.14061	0		1.09802			0.364959	0		-1.45419
260	Unknown	UK36		0.8796	414.085				0.00451095	0.00507358	0.00455358	0.00277153		0.00096442	0.00117659	0.00109242	0.000503736		1.00945	0.546266		0.0135694	-0.872323		1.12472	0.608648		0.169572	-0.716321
133	Unknown	UK37		0.9054	264				0.0208261	0.0140784	0.0363082	0.00982273		0.00426548	0.00420966	0.00621388	0.00448192		1.74339	0.697718		0.801897	-0.519284		0.675995	0.270538		-0.564915	-1.8861
373	Unknown	UK38		0.9081	500.001						0.00440553					0.00111065										0
511	Unknown	UK39		0.9084	847.105				0.000516676		0.00200235	0.00010078		0.000198115		0.000475746	2.0054e-05		3.87545			1.95436			0	0.0503308			-4.31241
512	Unknown	UK40		0.909	863.072				0.000455322	0.000242506	0.00209866	8.13023e-05		0.000183981	5.21734e-05	0.000267696	2.78248e-05		4.60918	0.335259		2.20451	-1.57665		0.532603	0.0387401		-0.908869	-4.69003
264	Unknown	UK41		0.9162	417.116				0.0166368	0.0108637	0.0146402	0.00999192		0.00240505	0.00251793	0.00342596	0.00352412		0.879986	0.919756		-0.184448	-0.120677		0.652989	0.6825		-0.61487	-0.5511
150	Unknown	UK42		0.9823	291.009				0.00511702	0.00830647	0.00688531	0.010763		0.00177151	0.00264746	0.00115217	0.00391866		1.34557	1.29573		0.428217	0.373768		1.6233	1.56318		0.698931	0.644482
175	Unknown	UK43	C13H24O9	1.0424	323.134	323.134	-0.1		0.13575	0.123754	0.164527	0.131788		0.0169362	0.00889162	0.0310697	0.00754382		1.21198	1.06492		0.277367	0.0907429		0.911629	0.801011		-0.133481	-0.320106
149	Unknown	UK44		1.0428	291.005				0.0258709	0.0445197	0.0359993	0.0323722		0.00393031	0.00499466	0.00471969	0.00683625		1.3915	0.727144		0.476638	-0.459688		1.72084	0.899247		0.783115	-0.153211
237	Unknown	UK45		1.0892	388.073				0.0174585	0.0292944	0.0225741	0.02559		0.00315249	0.009251	0.00735051	0.00607015		1.29301	0.873546		0.370735	-0.195044		1.67794	1.1336		0.746695	0.180916
299	Unknown	UK46		1.1322	441.049				0.00901179	0.0158752	0.00353853	0.0126327		0.00118651	0.00581531	0.000868363	0.00396646		0.392656	0.79575		-1.34866	-0.329613		1.7616	3.57003		0.816887	1.83594
119	Unknown	UK47		1.1526	241.071				0.0590213	0.00712368	0.0534111	0.00446221		0.00734854	0.00188219	0.00883699	0.00238173		0.904947	0.626391		-0.144095	-0.674865		0.120697	0.0835445		-3.05054	-3.58131
278	Unknown	UK48		1.1946	428.105				0.00686243	0.00587372	0.00487068	0.00170448		0.0020858	0.000846822	0.00177386	0.000458613		0.70976	0.290188		-0.494597	-1.78494		0.855924	0.349948		-0.224445	-1.51479
279	Unknown	UK49		1.2357	428.105				0.031641	0.0301371	0.0374602	0.0207748		0.00139242	0.00374886	0.0025859	0.00264911		1.18391	0.689342		0.243565	-0.536708		0.952473	0.554583		-0.0702504	-0.850523
181	Unknown	UK50		1.2388	336.058				0.00723624	0.0120598	0.00853842	0.00553711		0.00227018	0.00251963	0.00258721	0.0016545		1.17995	0.459139		0.23873	-1.123		1.66658	0.648493		0.736891	-0.624836
154	Unknown	UK51		1.2471	293.122				0.0220725	0.0155209	0.0240414	0.0129391		0.00554895	0.00204021	0.00484039	0.00210258		1.0892	0.83366		0.123268	-0.262469		0.703177	0.538203		-0.508041	-0.893778
112	Unknown	UK52		1.3204	227.139				0.0581284	0.0741829	0.0675534	0.0769739		0.00849968	0.00228822	0.00891706	0.00390759		1.16214	1.03762		0.216787	0.0532826		1.27619	1.13945		0.351844	0.18834
324	Unknown	UK53		1.3214	455.098				0.0540293	0.0929629	0.069139	0.0960305		0.0104976	0.0051088	0.0117928	0.00877418		1.27966	1.033		0.355757	0.0468371		1.7206	1.38895		0.782912	0.473993
401	Unknown	UK54		1.3262	524.211				0.0102562	0.0102592	0.0047786	0.00764861		0.00500781	0.00235295	0.00117324	0.00239025		0.465924	0.745535		-1.10183	-0.423653		1.0003	1.6006		0.000429129	0.678609
411	Unknown	UK55		1.328	549.254				0.00744455	0.0200577	0.00766683	0.0202591		0.00140072	0.00378188	0.0017821	0.00431858		1.02986	1.01005		0.0424451	0.0144211		2.69427	2.64244		1.4299	1.40187
131	Unknown	UK56		1.3519	259.081				0.0228302	0.0366512	0.0255428	0.0412961		0.00293585	0.00600634	0.00431854	0.00202819		1.11882	1.12673		0.161976	0.172147		1.60538	1.61674		0.682918	0.693089
209	Unknown	UK57		1.3539	359.005				0.0104054	0.034522	0.0143725	0.0259753		0.00277623	0.00502	0.00247233	0.00570676		1.38125	0.752426		0.465977	-0.410379		3.3177	1.80729		1.73018	0.853829
21	Unknown	UK58	C6H10O5	1.3559	161.046	161.045	0.5		0.0108322	0.0163177	0.012023	0.0213205		0.00410722	0.00352436	0.00425121	0.0043313		1.10993	1.30659		0.150472	0.385805		1.50641	1.77331		0.591114	0.826448
334	Unknown	UK59		1.4168	468.15				0.0210205	0.00660957	0.0178344	0.00407491		0.00469631	0.00216079	0.00419055	0.00153166		0.84843	0.616517		-0.237133	-0.697788		0.314435	0.228486		-1.66917	-2.12982
198	Unknown	UK60		1.4204	351.118					0.029382					0.00687464					0
173	Unknown	UK61		1.4352	321.019				0.0197158	0.0141192	0.0186544	0.0155969		0.00164596	0.00342552	0.00297684	0.00279738		0.946164	1.10466		-0.0798381	0.143599		0.716138	0.8361		-0.48169	-0.258253
410	Unknown	UK62		1.4586	549.084				0.0179629	0.0223906	0.0323428	0.016871		0.00508042	0.00753239	0.00875264	0.0051053		1.80053	0.753489		0.848422	-0.408343		1.24649	0.521633		0.317871	-0.938893
386	Unknown	UK63		1.4766	515.072				0.0109118	0.0363414	0.0143296	0.0250544		0.00407868	0.00354035	0.0050803	0.00687334		1.31323	0.689416		0.393117	-0.536553		3.33048	1.74843		1.73573	0.806059
13	Unknown	UK64		1.4827	138.027				0.0165591	0.00410788	0.0124772	0.00316608		0.0135377	0.000770623	0.00992806	0.000821482		0.753497	0.770733		-0.408327	-0.375698		0.248074	0.253749		-2.01116	-1.97853
513	Unknown	UK65		1.4841	871.158				0.0109067	0.0241995	0.00681081	0.028907		0.00248907	0.00374425	0.00161524	0.00256402		0.624462	1.19453		-0.679315	0.256442		2.21877	4.24428		1.14976	2.08552
156	Unknown	UK66		1.4848	295.081				0.0261441	0.0363015	0.0178294	0.0451828		0.00194741	0.00548402	0.00215161	0.00352974		0.681968	1.24466		-0.552224	0.315747		1.38852	2.53417		0.473544	1.34151
294	Unknown	UK67		1.4857	437.126				0.033523	0.0600323	0.0279902	0.0629739		0.00159592	0.00256698	0.00410843	0.00376687		0.834957	1.049		-0.260226	0.0690153		1.79078	2.24985		0.840589	1.16983
322	Unknown	UK68		1.4867	453.101				0.0479493	0.0424789	0.0546137	0.0386577		0.00885403	0.00250015	0.0104709	0.00784862		1.13899	0.910046		0.187755	-0.135989		0.885914	0.707839		-0.174762	-0.498506
402	Unknown	UK69		1.4867	531.044				0.023981	0.0567597	0.02729	0.0583392		0.00513751	0.00297453	0.00448033	0.00454122		1.13798	1.02783		0.18648	0.0395982		2.36686	2.13775		1.24298	1.09609
355	Unknown	UK70		1.4868	483.085				0.0175577	0.0127151	0.0204792	0.012503		0.00640751	0.00305098	0.00626612	0.00276874		1.16639	0.98332		0.222056	-0.024267		0.724191	0.610523		-0.465559	-0.711882
500	Unknown	UK71		1.4868	777.244				0.0305396	0.0504934	0.0217486	0.0499327		0.0037219	0.00438595	0.00219413	0.00560185		0.712144	0.988896		-0.489759	-0.0161089		1.65338	2.29591		0.725415	1.19907
400	Unknown	UK72		1.4874	524.15						0.0179888					0.00940057										0
211	Unknown	UK73		1.4968	365.144				0.0376806	0.0293489	0.0387163	0.0272231		0.00579833	0.00173996	0.00800707	0.00315609		1.02749	0.92757		0.039119	-0.108472		0.778885	0.703144		-0.360518	-0.508108
409	Unknown	UK74		1.5083	549.084				0.035032	0.0140534	0.0195242	0.0156464		0.0087476	0.00611402	0.0040046	0.00500729		0.557324	1.11335		-0.843411	0.154913		0.401158	0.801383		-1.31776	-0.319436
423	Unknown	UK75		1.5337	573.167						0.0341578					0.00606401										0
165	Unknown	UK76		1.5358	307.086				0.0132004	0.0136529	0.0230106			0.00289899	0.00421313	0.0112103			1.74317	0		0.801713			1.03428	0		0.0486199
141	Unknown	UK77		1.5578	277.123						0.00668885					0.00290729										0
516	Unknown	UK78		1.6019	885.261				0.00695149	0.000305338	0.00653759	0.000512621		0.00130609	7.13841e-05	0.00166647	0.000104169		0.940458	1.67887		-0.0885643	0.747488		0.043924	0.0784114		-4.50885	-3.67279
297	Unknown	UK79		1.6044	439.031				0.00909988	0.0127969	0.0100898	0.0173167		0.00271811	0.00392245	0.00176899	0.00137476		1.10878	1.3532		0.148972	0.436378		1.40627	1.71627		0.49187	0.779276
314	Unknown	UK80		1.6101	447.149				0.0105291	0.0045426	0.010719	0.00417895		0.00188428	0.000856101	0.00305255	0.000671445		1.01804	0.919946		0.0257978	-0.120379		0.431435	0.389863		-1.21278	-1.35896
356	Unknown	UK81		1.6186	485.11				0.00806609	0.0122991	0.0101201	0.0150687		0.00152868	0.00287757	0.00195779	0.00255022		1.25465	1.22519		0.327289	0.293002		1.52479	1.48898		0.608613	0.574327
286	Unknown	UK82	C20H32O10	1.6195	431.191	431.192	-0.4		0.0468461	0.0509539	0.054052	0.0524498		0.00463349	0.00424553	0.00581544	0.00642507		1.15382	1.02936		0.206421	0.0417452		1.08769	0.970357		0.121263	-0.043412
20	Unknown	UK83	C9H14O2	1.6202	153.09	153.092	-1.1		0.00866317	0.0104965	0.00893439	0.0125353		0.00225085	0.00224046	0.00139344	0.0017694		1.03131	1.19424		0.0444741	0.25609		1.21162	1.40304		0.276943	0.488559
515	Unknown	UK84		1.6288	878.235					7.638e-05	0.0104768				3.22143e-05	0.00568307				0						0
508	Unknown	UK85		1.6289	837.171				0.017673	0.013402	0.0171054	0.0126097		0.00894379	0.00247331	0.00529518	0.00165688		0.967885	0.940883		-0.0470918	-0.0879129		0.758332	0.737175		-0.399099	-0.43992
509	Unknown	UK86		1.6294	839.135				0.0104121	0.0228237	0.0109681	0.0232221		0.0020605	0.00342818	0.00243928	0.00149982		1.05341	1.01745		0.0750609	0.0249633		2.19205	2.11723		1.13228	1.08218
504	Unknown	UK87		1.6303	791.216				0.0127275	0.0240522	0.0133501	0.0216235		0.00151939	0.00196872	0.00222906	0.003392		1.04892	0.899024		0.0689067	-0.153568		1.88978	1.61972		0.918218	0.695743
506	Unknown	UK88		1.6307	807.197				0.00824083	0.0121996	0.00975846	0.0092591		0.00142234	0.00277101	0.00228226	0.00142774		1.18416	0.758967		0.243864	-0.397891		1.48038	0.948827		0.565972	-0.0757827
359	Unknown	UK89		1.6707	487.125				0.0208281	0.0219937	0.0251463	0.0277595		0.00166248	0.00242869	0.00491765	0.004162		1.20733	1.26216		0.271815	0.335896		1.05596	1.10392		0.0785564	0.142637
416	Unknown	UK90		1.6795	563.1				0.0487894	0.0420096	0.0607202	0.0311732		0.00488345	0.00519314	0.00586418	0.00525293		1.24454	0.74205		0.315608	-0.430412		0.86104	0.513392		-0.215849	-0.961868
370	Unknown	UK91		1.6905	496.077				0.0654199	0.0546762	0.065007	0.0468232		0.0100181	0.00572176	0.0114937	0.00802943		0.993688	0.856374		-0.00913513	-0.223688		0.835772	0.720279		-0.258819	-0.473371
116	Unknown	UK92		1.7392	235.118				0.02086	0.0312529	0.0264417	0.0310189		0.00349787	0.00249983	0.00459577	0.00146601		1.26758	0.992515		0.342078	-0.0108396		1.49822	1.1731		0.583249	0.230331
456	Unknown	UK93		1.7484	659.119				0.00726064	0.00249002	0.00966707	0.00181916		0.00285931	0.000641606	0.0022544	0.00084644		1.33144	0.730579		0.412982	-0.452887		0.342948	0.188181		-1.54394	-2.40981
457	Unknown	UK94		1.783	661.166				0.00779928	0.00746166	0.00586898	0.00920576		0.00121361	0.00172889	0.00122867	0.00195835		0.752502	1.23374		-0.410232	0.303039		0.956711	1.56854		-0.0638442	0.649427
479	Unknown	UK95		1.7846	709.069				0.0160638	0.026267	0.0134204	0.0284469		0.00201612	0.00458911	0.00281824	0.00280424		0.835442	1.08299		-0.259388	0.115021		1.63516	2.11968		0.709436	1.08384
477	Unknown	UK96		1.7848	707.109				0.0125357	0.00855769	0.0116046	0.0064737		0.00665546	0.00101822	0.00388406	0.00120428		0.925725	0.756478		-0.111345	-0.40263		0.682664	0.557855		-0.550752	-0.842037
424	Unknown	UK97		1.8142	577.153				0.00538348	0.018178	0.00529821	0.018951		0.0007328	0.00232035	0.000622076	0.00128526		0.98416	1.04252		-0.0230354	0.0600809		3.37662	3.57687		1.75558	1.8387
273	Unknown	UK98		1.8169	425.203				0.00824742	0.00904793	0.0084431	0.0132672		0.00321797	0.00301311	0.00344534	0.00545496		1.02373	1.46632		0.0338303	0.552204		1.09706	1.57137		0.133645	0.65202
354	Unknown	UK99		1.827	482.061				0.0233583	0.0382969	0.0451239	0.0241923		0.00377866	0.00626646	0.00645238	0.00523878		1.93181	0.631702		0.949955	-0.662683		1.63954	0.53613		0.713293	-0.899345
130	Unknown	UK100		1.8315	259.012				0.00320197	0.00319177	0.00866946	0.00292633		0.000831048	0.000712817	0.00303035	0.000819543		2.70754	0.916836		1.43698	-0.125265		0.996815	0.337544		-0.00460254	-1.56685
414	Unknown	UK101		1.8318	557.02				0.00416345	0.00196	0.0141476	0.000968078		0.00218931	0.000456091	0.00269635	0.000438479		3.39805	0.493917		1.76471	-1.01766		0.470764	0.0684269		-1.08692	-3.86929
519	Unknown	UK102		1.8332	955.137				0.000605668	0.000814414	0.00798225			0.000236584	0.000421737	0.00276043			13.1793	0		3.7202			1.34465	0		0.427235
520	Unknown	UK103		1.835	961.142				0.00132346	0.00125204	0.00410425	0.000349641		0.000542753	0.00050369	0.00094379	0.000111113		3.10115	0.279258		1.63281	-1.84033		0.946034	0.08519		-0.0800366	-3.55317
521	Unknown	UK104		1.836	977.12				0.000561195	0.00124168	0.0040379	0.00015916		0.000170006	0.000376754	0.00128779	6.29863e-05		7.19518	0.128182		2.84703	-2.96374		2.21256	0.0394166		1.14572	-4.66505
223	Unknown	UK105		1.837	383.051				0.00136995	0.0038422	0.00548116	0.00240288		0.000384982	0.000992829	0.00157161	0.000998712		4.00099	0.625391		2.00036	-0.677169		2.80462	0.438388		1.48781	-1.18972
303	Unknown	UK106		1.8394	446.045				0.191079	0.293397	0.43766	0.181778		0.0156255	0.0362472	0.0620114	0.0228613		2.29047	0.619564		1.19564	-0.690675		1.53548	0.415341		0.618688	-1.26763
172	Unknown	UK107		1.8395	321.017				0.00923502	0.0194583	0.0174031	0.00389418		0.00191442	0.00310666	0.0051873	0.000903009		1.88446	0.200129		0.914154	-2.32099		2.10701	0.223764		1.0752	-2.15995
144	Unknown	UK108		1.8429	284				0.105124	0.0989088	0.0413709	0.0380897		0.0221304	0.0038461	0.0085355	0.00422347		0.393543	0.385099		-1.34541	-1.3767		0.940874	0.920687		-0.0879258	-0.119217
122	Unknown	UK109		1.8563	244.061				0.0391906	0.0487845	0.0113054	0.0596692		0.00270431	0.00422469	0.00364084	0.0051905		0.288471	1.22312		-1.7935	0.290565		1.2448	5.27796		0.315913	2.39998
384	Unknown	UK110		1.8698	513.209					0.0339115		0.045532			0.0037675		0.00755153			1.34267			0.425107
201	Unknown	UK111		1.8718	351.155
304	Unknown	UK112		1.8752	446.051					0.00268887		0.00223239			0.000671806		0.000158657			0.830235			-0.268409
458	Unknown	UK113		1.8891	666.247				0.0107089	0.0020124	0.0116189	0.00177665		0.0022389	0.00105709	0.00329328	0.000413461		1.08498	0.882855		0.117669	-0.179751		0.187918	0.15291		-2.41182	-2.70924
385	Unknown	UK114		1.8916	514.162				0.00978741	0.00192634	0.013608	0.00198135		0.00266727	0.000300444	0.00343184	0.00028581		1.39036	1.02856		0.475461	0.0406193		0.196818	0.145601		-2.34506	-2.77991
137	Unknown	UK115		1.9125	267.071				0.018265	0.00784736	0.0115169	0.0108565		0.00393613	0.00132419	0.00450502	0.00224613		0.630545	1.38346		-0.665329	0.468285		0.42964	0.942662		-1.2188	-0.085187
336	Unknown	UK116		1.933	469.079				0.00559161	0.00306817	0.00769007	0.00288814		0.0025793	0.00178279	0.000967191	0.000587422		1.37529	0.941324		0.459734	-0.0872366		0.548709	0.375567		-0.865886	-1.41286
263	Unknown	UK117		1.9477	416.12				0.0133628	0.00527328	0.0164638	0.00530013		0.00265218	0.00121077	0.00439073	0.00181445		1.23206	1.00509		0.301078	0.00732727		0.394624	0.321926		-1.34145	-1.6352
357	Unknown	UK118		1.9794	485.112					0.0103163		0.0151923			0.00183242		0.00194565			1.47265			0.558416
285	Unknown	UK119	C20H32O10	1.9806	431.19	431.192	-1.3		0.0141117	0.0173852	0.0204664	0.020502		0.00218576	0.00134508	0.00201496	0.00154951		1.45031	1.17928		0.536359	0.237903		1.23197	1.00174		0.300964	0.00250816
338	Unknown	UK120	C35H24O2	1.9848	475.17	475.17	-0.2		0.0223585	0.0263804	0.0284695	0.0271798		0.00378107	0.00285724	0.0055994	0.00164583		1.27332	1.03031		0.348589	0.0430716		1.17988	0.954702		0.23864	-0.0668782
487	Unknown	UK121		1.9902	732.18						0.0118195					0.00686526										0
471	Unknown	UK122		1.9909	691.118				0.0179561	0.00863153	0.0119985	0.00412352		0.012823	0.00159824	0.00455287	0.00156699		0.66821	0.477727		-0.581627	-1.06574		0.480701	0.343671		-1.05679	-1.5409
454	Unknown	UK123		1.9935	647.07				0.0106731	0.0314667	0.0117186	0.0275503		0.0035483	0.00447709	0.00289582	0.00207383		1.09796	0.875536		0.134823	-0.191762		2.94823	2.35098		1.55985	1.23326
453	Unknown	UK124		1.994	645.155				0.0242788	0.0464741	0.0201636	0.038274		0.00152368	0.00197153	0.00300633	0.00300387		0.830501	0.823555		-0.267946	-0.280063		1.91419	1.89818		0.936731	0.924614
472	Unknown	UK125		1.9941	693.075				0.0192347	0.03752	0.0168457	0.0257666		0.00154325	0.00171449	0.00362088	0.00315655		0.875798	0.686744		-0.19133	-0.542155		1.95064	1.52956		0.963945	0.613121
266	Unknown	UK126	C21H24O9	2.0175	419.134	419.134	-0.3		0.0103564	0.00466801	0.00852766	0.00849446		0.000731947	0.00152059	0.00130681	0.000875737		0.823422	1.81972		-0.280296	0.863713		0.450739	0.996107		-1.14964	-0.00562794
272	Unknown	UK127		2.0216	423.184				0.00834867	0.00396606	0.0107869	0.00308159		0.00198644	0.000436468	0.00307316	0.000740928		1.29205	0.77699		0.369664	-0.364032		0.475053	0.285678		-1.07384	-1.80754
422	Unknown	UK128		2.0475	567.139				0.0191472	0.0181902	0.0131089	0.017099		0.00204778	0.00406425	0.00310042	0.00205737		0.68464	0.940012		-0.546582	-0.0892487		0.950022	1.30438		-0.0739665	0.383367
455	Unknown	UK129		2.0478	648.166				0.0233129	0.0281741	0.0218118	0.027248		0.00450334	0.00607294	0.00431984	0.00402176		0.935613	0.967128		-0.0960158	-0.0482219		1.20852	1.24923		0.273243	0.321037
383	Unknown	UK130		2.0644	510.072				0.0114137	0.014138	0.0254023	0.0100827		0.00136255	0.00297654	0.00389651	0.00234385		2.22559	0.713163		1.15419	-0.487697		1.23868	0.39692		0.308803	-1.33308
415	Unknown	UK131		2.1257	561.127						0.0194513					0.00577931										0
248	Unknown	UK132		2.1463	395.006				0.0119202	0.00255572	0.0182238	0.00253638		0.0034273	0.000613212	0.00815514	0.000644363		1.52881	0.99243		0.612409	-0.0109621		0.214402	0.139179		-2.22161	-2.84498
253	Unknown	UK133	C25H22O3S	2.1509	401.125	401.121	3.4		0.00793365	0.000992854	0.0470448			0.00611342	0.00025242	0.00404746			5.92977	0		2.56798			0.125145	0		-2.99833
302	Unknown	UK134		2.1614	445.112				0.0305464	0.0301768	0.0549085	0.00659055		0.00520621	0.00830615	0.00461971	0.00114514		1.79754	0.218398		0.846027	-2.19497		0.987901	0.120028		-0.0175623	-3.05856
159	Unknown	UK135		2.1627	301.089				0.0392481	0.111852	0.0627214	0.114023		0.00998218	0.00665911	0.013276	0.0100206		1.59808	1.01941		0.676336	0.0277326		2.84987	1.81793		1.5109	0.862295
489	Unknown	UK136		2.1629	733.068				0.143757	0.194268	0.148707	0.171725		0.0280557	0.0131518	0.0185992	0.0112018		1.03443	0.883959		0.0488324	-0.177949		1.35136	1.15479		0.434413	0.207631
467	Unknown	UK137		2.163	685.159				0.174677	0.186081	0.163002	0.17468		0.0206229	0.00925167	0.0191683	0.0148449		0.933163	0.938729		-0.0997988	-0.0912189		1.06529	1.07165		0.0912476	0.0998275
136	Unknown	UK138		2.1633	265.075				0.013826		0.00893178			0.00465592		0.00399649			0.646012			-0.630368			0	0
485	Unknown	UK139		2.1636	732.061				0.0948696	0.125306	0.0928537	0.106132		0.0114866	0.00969514	0.0124672	0.00654482		0.97875	0.846977		-0.030987	-0.239605		1.32083	1.143		0.401441	0.192823
222	Unknown	UK140		2.1643	379.034				0.0247987	0.0655386	0.0333582	0.0664934		0.00366852	0.00487	0.00286902	0.006446		1.34516	1.01457		0.427781	0.020867		2.64283	1.99331		1.40208	0.995168
194	Unknown	UK141		2.1646	351.019					0.0124773	0.000920094	0.0108165			0.0106592	0.000154871	0.00847412			0.866893			-0.206074			11.7558			3.55531
475	Unknown	UK142		2.1654	701.13				0.0842774	0.0979034	0.0901057	0.0912493		0.0139472	0.00464807	0.0159176	0.00598355		1.06916	0.932034		0.096473	-0.101546		1.16168	1.01269		0.216214	0.0181947
293	Unknown	UK143		2.1657	437.039				0.0308807	0.0171987	0.0280301	0.0110994		0.00844047	0.00216905	0.00522986	0.00201104		0.907689	0.645361		-0.13973	-0.631822		0.55694	0.395981		-0.844406	-1.3365
59	Unknown	UK144		2.1658	193.021				0.0056372	0.00903442	0.0156395	0.0168672		0.0025315	0.00487026	0.00553146	0.00260957		2.77434	1.86699		1.47214	0.900714		1.60264	1.0785		0.680453	0.109024
462	Unknown	UK145		2.1666	677.134				0.429139	0.279353	0.384396	0.224095		0.0403538	0.0237463	0.0555426	0.0106352		0.895738	0.80219		-0.158852	-0.317983		0.650962	0.582978		-0.619354	-0.778485
483	Unknown	UK146		2.1676	717.102				0.0275078	0.0366248	0.0357788	0.0358229		0.0131934	0.0025991	0.0117752	0.00444806		1.30068	0.978105		0.379264	-0.0319388		1.33144	1.00123		0.412983	0.00178035
388	Unknown	UK147		2.1695	517.135				0.0202929	0.0147967	0.0229737	0.0134062		0.00268496	0.00351833	0.00503715	0.00292416		1.13211	0.906025		0.179014	-0.142377		0.729157	0.583543		-0.455698	-0.777089
473	Unknown	UK148		2.1697	695.146				0.0120778	0.00343529	0.00701487	0.00471225		0.000881111	0.00110909	0.00197755	0.000606535		0.580805	1.37172		-0.783874	0.455983		0.28443	0.671752		-1.81386	-0.573999
184	Unknown	UK149		2.1703	338.062				0.0144558	0.0205667		0.0256273		0.00576181	0.00710143		0.00367336		0	1.24606			0.31737		1.42273			0.508659
118	Unknown	UK150		2.1716	239.055				0.0239488	0.0192826	0.0142823	0.0155532		0.00194219	0.00324083	0.0038112	0.00224768		0.596367	0.806594		-0.745727	-0.310086		0.805159	1.08899		-0.312654	0.122987
249	Unknown	UK151		2.1753	395.006				0.00665452	0.022145	0.00181197	0.0370313		0.00583336	0.00842644	0.000652985	0.0096608		0.272291	1.67222		-1.87678	0.741767		3.32781	20.4371		1.73457	4.35312
505	Unknown	UK152		2.1883	797.32				0.0207549	0.0121379	0.0187587	0.00921867		0.00532781	0.00460118	0.00465063	0.00233279		0.903817	0.759497		-0.145897	-0.396884		0.584818	0.491435		-0.77394	-1.02493
183	Unknown	UK153		2.2024	338.037					0.00638382	0.00889772				0.00326428	0.00325916				0						0
368	Unknown	UK154		2.2093	494.079				0.742772	0.876704	1.28236	0.629549		0.0599882	0.0811467	0.14398	0.0488737		1.72645	0.718086		0.78781	-0.477771		1.18031	0.49093		0.23917	-1.02641
168	Unknown	UK155		2.2123	309.093				0.0148658	0.0128352	0.0182016	0.0116591		0.00578105	0.00485999	0.00616943	0.00314438		1.22439	0.908366		0.292065	-0.138654		0.863404	0.640553		-0.211892	-0.642611
510	Unknown	UK156		2.2169	840.162				0.00386258	0.0033711	0.00516347	0.00300123		0.00111147	0.000776485	0.00140624	0.000881124		1.33679	0.890282		0.418775	-0.167666		0.872758	0.581243		-0.196346	-0.782787
507	Unknown	UK157		2.2187	834.152				0.0018701	0.00025951	0.000949214	0.000240158		0.000493077	8.4849e-05	0.000217333	0.000105046		0.507574	0.925431		-0.978309	-0.111803		0.138768	0.253008		-2.84925	-1.98275
466	Unknown	UK158		2.2212	685.158				0.0597371	0.033792	0.0470944			0.00280649	0.00780878	0.00300577			0.78836	0		-0.343073			0.565679	0		-0.821945
301	Unknown	UK159		2.2214	445.11				0.0115278	0.0106307	0.00771904	0.0071525		0.00247758	0.00285658	0.0051641	0.00228114		0.669603	0.672818		-0.578622	-0.571712		0.922177	0.926604		-0.116884	-0.109975
482	Unknown	UK160		2.223	717.099				0.027817		0.0259163			0.00463726		0.0107422			0.931669			-0.10211			0	0
488	Unknown	UK161		2.223	733.066				0.0582902	0.037942	0.042798	0.0394431		0.00350669	0.00336077	0.00253419	0.00297728		0.734222	1.03956		-0.445711	0.0559771		0.650916	0.921612		-0.619457	-0.117769
474	Unknown	UK162		2.2231	701.129				0.0662132		0.0523852			0.0256166		0.0213874			0.79116			-0.337959			0	0
486	Unknown	UK163		2.2234	732.061				0.0257758	0.019283	0.0229786			0.00268295	0.00487622	0.00148723			0.89148	0		-0.165726			0.748103	0		-0.418691
160	Unknown	UK164		2.226	301.091				0.0258474	0.0454702	0.0352726	0.043899		0.00332279	0.00212238	0.00675819	0.00342089		1.36465	0.965446		0.448531	-0.050732		1.75918	1.24456		0.814904	0.315641
461	Unknown	UK165		2.2283	677.132				0.0913862	0.0372894	0.0614768	0.0299982		0.00828609	0.00762138	0.00989347	0.00218068		0.672714	0.80447		-0.571934	-0.31389		0.408042	0.487959		-1.29321	-1.03517
459	Unknown	UK166		2.2371	675.124				0.0131942	0.0102291	0.0126507	0.00656552		0.00558468	0.00169549	0.00409789	0.00116691		0.958806	0.64185		-0.0606892	-0.639693		0.775271	0.518986		-0.367228	-0.946231
69	Unknown	UK167		2.2407	199.097				0.00833381	0.0173422	0.00817961	0.0234814		0.00180679	0.00274304	0.00232202	0.0020275		0.981497	1.354		-0.0269442	0.437233		2.08094	2.87072		1.05724	1.52141
481	Unknown	UK168		2.2409	716.191						0.0304241	0.000202344				0.015173	6.36584e-05									0.00665077			-7.23226
450	Unknown	UK169		2.2419	629.165				0.00399065	0.0188599	0.00557446	0.0173019		0.000759294	0.00150905	0.0012958	0.000648807		1.39688	0.91739		0.48221	-0.124392		4.72603	3.10378		2.24063	1.63402
460	Unknown	UK170		2.2433	677.091				0.00237376	0.0145815	0.00639171	0.0148091		0.000552984	0.00184528	0.000981723	0.00198069		2.69265	1.01561		1.42903	0.0223467		6.14278	2.31693		2.61889	1.21221
6	Unknown	UK171		2.2487	126.06				0.0126715	0.0387873	0.0169773	0.0351687		0.00135578	0.00246325	0.00256584	0.00462575		1.3398	0.906706		0.422018	-0.141292		3.06099	2.07152		1.614	1.05069
367	Unknown	UK172		2.2532	494.077				0.00413734	0.00622763		0.00260074		0.000288329	0.000145752		0.000290842		0	0.417613			-1.25976		1.50522			0.589979
330	Unknown	UK173		2.2608	463.147				0.0133419	0.0204449	0.00561887	0.0128852		0.00388	0.00417199	0.00142825	0.00355553		0.421144	0.630241		-1.24761	-0.666024		1.53238	2.29321		0.615777	1.19737
311	Unknown	UK174		2.2756	447.121
440	Unknown	UK175		2.3068	607.166				0.0267219	0.0216141	0.028875	0.0192882		0.00257892	0.00232431	0.00191914	0.00182459		1.08058	0.892389		0.1118	-0.164256		0.808856	0.66799		-0.306046	-0.582101
452	Unknown	UK176		2.3237	637.193				0.0111817	0.000254345				0.0109923	3.84485e-05				0	0					0.0227466			-5.45821
316	Unknown	UK177		2.3287	449.131				0.013879	0.0150091	0.0133271	0.0166974		0.00102884	0.00237709	0.00240951	0.00186915		0.960236	1.11249		-0.0585384	0.15379		1.08142	1.25289		0.112932	0.325261
200	Unknown	UK178		2.3581	351.16				0.0562093	0.057919	0.0614601	0.0644007		0.0100386	0.00421399	0.0101958	0.00401606		1.09341	1.11191		0.12884	0.153039		1.03042	1.04785		0.0432273	0.0674266
167	Unknown	UK179		2.3618	307.165				0.0559343	0.0595911	0.0603582	0.0663807		0.0087467	0.00826862	0.0077228	0.00426099		1.07909	1.11394		0.109816	0.155668		1.06538	1.09978		0.0913626	0.137215
164	Unknown	UK180		2.3635	306.081				0.0452667	0.0453097	0.0416717	0.0545733		0.0129434	0.0035178	0.0116264	0.00276628		0.920582	1.20445		-0.119382	0.268376		1.00095	1.3096		0.00137143	0.389129
332	Unknown	UK181		2.3653	467.211				0.0203583	0.0120475	0.0217573	0.0124113		0.00306039	0.00369518	0.00618639	0.00204612		1.06872	1.0302		0.0958809	0.0429177		0.591776	0.570445		-0.756878	-0.809841
143	Unknown	UK182		2.3745	283.069				0.00907539	0.0060943	0.0104445	0.00471931		0.00142801	0.00183452	0.00219941	0.00122312		1.15086	0.774382		0.202714	-0.368883		0.671519	0.451846		-0.5745	-1.1461
157	Unknown	UK183		2.3753	299.038				0.0376638	0.0411172	0.0533614	0.041982		0.0182336	0.00191357	0.0197901	0.00357373		1.41678	1.02103		0.502617	0.0300296		1.09169	0.786749		0.126564	-0.346024
447	Unknown	UK184		2.3776	623.155				0.0107336		0.00677302			0.00422389		0.00143837			0.631013			-0.664259			0	0
323	Unknown	UK185		2.3778	454.044				0.0226319	0.0376863	0.0130839	0.0343497		0.000735118	0.00204756	0.00335697	0.00504279		0.578119	0.911465		-0.790561	-0.133741		1.66519	2.62534		0.735683	1.3925
127	Unknown	UK186		2.3801	249.129				0.0114134	0.00623749	0.0146002	0.00827307		0.00457632	0.00106886	0.005712	0.00102191		1.27921	1.32635		0.355255	0.407458		0.546505	0.566642		-0.871694	-0.819492
170	Unknown	UK187		2.3853	315.009				0.062818	0.103095	0.0690988	0.103035		0.0139519	0.0055628	0.0146201	0.00941944		1.09998	0.999422		0.137481	-0.000834128		1.64116	1.49113		0.714719	0.576403
408	Unknown	UK188		2.3992	543.032				0.05188	0.0824666	0.0685889	0.0766423		0.0147216	0.00551084	0.0191158	0.00842611		1.32207	0.929373		0.402796	-0.10567		1.58957	1.11742		0.668632	0.160166
107	Unknown	UK189		2.4013	223.132				0.0241602	0.0256099	0.029867	0.0274986		0.0038366	0.00322938	0.00585991	0.00390602		1.23621	1.07375		0.305919	0.102654		1.06	0.9207		0.0840669	-0.119198
238	Unknown	UK190		2.4055	389.032				0.00428128	0.00464939	0.0203686	0.00743157		0.00223118	0.00127367	0.00454878	0.00222791		4.7576	1.5984		2.25023	0.676626		1.08598	0.364854		0.118998	-1.45461
277	Unknown	UK191		2.406	427.194				0.0103034	0.0115616	0.0158978	0.0110087		0.000902299	0.00283388	0.00507023	0.00168778		1.54297	0.952175		0.625707	-0.0707016		1.12212	0.692465		0.166221	-0.530188
195	Unknown	UK192	C20H16O6	2.4086	351.086	351.087	-1.2		0.0246541	0.0338576	0.0358102	0.0320554		0.00600591	0.00171386	0.0107583	0.00387188		1.4525	0.946772		0.538543	-0.0789113		1.3733	0.895148		0.457652	-0.159802
498	Unknown	UK193		2.4092	756.091				0.0613126	0.125086	0.06375	0.115317		0.00555373	0.00770985	0.00454423	0.0126035		1.03975	0.921904		0.0562422	-0.117311		2.04014	1.8089		1.02867	0.855114
258	Unknown	UK194		2.4129	407.022				0.0399317	0.0809514	0.0444287	0.0855889		0.0030539	0.00421604	0.00265807	0.00670847		1.11262	1.05729		0.15396	0.0803668		2.02725	1.92643		1.01952	0.945929
12	Unknown	UK195	C8H6O2	2.413	133.029	133.029	0.1		0.0417843	0.0810051	0.0599064	0.0399957		0.0101924	0.0104287	0.00665756	0.012164		1.4337	0.493742		0.519747	-1.01817		1.93865	0.667636		0.955051	-0.582866
206	Unknown	UK196		2.415	357.1				0.0206941	0.0436919	0.0242416	0.0416019		0.00158659	0.0026065	0.00226584	0.00377137		1.17142	0.952166		0.228262	-0.0707151		2.11131	1.71614		1.07814	0.779165
319	Unknown	UK197		2.4173	451.01
449	Unknown	UK198		2.4281	626.045				0.00884527	0.0165503	0.00866556	0.0175423		0.000862221	0.00217219	0.000927107	0.00204733		0.979684	1.05994		-0.0296122	0.0839762		1.87109	2.02437		0.903883	1.01747
115	Unknown	UK199		2.4823	235.097					0.0446304		0.0499939			0.00276201		0.00269947			1.12018			0.163725
199	Unknown	UK200		2.5136	351.153				0.0152415					0.00645804					0						0
295	Unknown	UK201		2.5405	437.201				0.0169224	0.00701074	0.0181489	0.00726901		0.00452507	0.00131714	0.00408296	0.00120265		1.07248	1.03684		0.100951	0.0521924		0.414288	0.40052		-1.27129	-1.32005
271	Unknown	UK202		2.5426	423.152				0.0150629	0.00421388	0.0127857	0.00230354		0.00314045	0.00082686	0.00232222	0.000779519		0.848824	0.546654		-0.236463	-0.871299		0.279753	0.180165		-1.83777	-2.47261
315	Unknown	UK203		2.5428	449.128				0.0157381	0.00299619	0.0127349	0.002167		0.0032326	0.000925207	0.00242077	0.000576991		0.809178	0.723252		-0.30547	-0.467429		0.190379	0.170163		-2.39305	-2.55501
333	Unknown	UK204		2.5434	468.149				0.0194581	0.023601	0.0207337	0.0323289		0.00789029	0.00731351	0.00704577	0.0118888		1.06556	1.36981		0.0916132	0.453976		1.21292	1.55924		0.278479	0.640842
52	Unknown	UK205	C11H9NO2	2.5445	186.056	186.055	0.7		0.0257377	0.00724346	0.0208882	0.00590583		0.00520649	0.00142271	0.0033366	0.000972321		0.81158	0.815333		-0.301195	-0.294539		0.281434	0.282735		-1.82913	-1.82248
298	Unknown	UK206		2.5463	439.148				0.0649343		0.0688739			0.0118736		0.0143876			1.06067			0.0849773			0	0
114	Unknown	UK207		2.5785	235.097						0.0370371					0.00605278										0
46	Unknown	UK208	C11H16O2	2.5895	179.107	179.107	-0.1		0.0377516	0.0176227	0.0419315	0.0380994		0.0109076	0.0126683	0.00974656	0.0051302		1.11072	2.16195		0.151496	1.11233		0.466806	0.908611		-1.0991	-0.138266
255	Unknown	UK209		2.6265	403.044				0.0305665	0.0317571	0.153103	0.0723703		0.00881882	0.00341952	0.0429684	0.00883332		5.00887	2.27887		2.32448	1.18832		1.03895	0.472689		0.0551273	-1.08104
446	Unknown	UK210		2.6549	617.263				0.00727958	0.00430807	0.00201887	0.00305666		0.00188888	0.000690009	0.000525659	0.000717413		0.277333	0.709518		-1.85031	-0.495088		0.591802	1.51405		-0.756812	0.598409
47	Unknown	UK211	C11H16O2	2.6764	179.107	179.107	0.2		0.0131445		0.00683735			0.00866628		0.00349577			0.52017			-0.942945			0	0
259	Unknown	UK212		2.6865	411.164				0.00677641		0.0106906			0.00103274		0.00209258			1.57762			0.657753			0	0
321	Unknown	UK213		2.7146	451.069				0.00957268	0.0178063	0.0122368	0.0156379		0.00273902	0.00229181	0.00303443	0.00414837		1.2783	0.878219		0.354228	-0.187347		1.86012	1.27794		0.895396	0.353821
280	Unknown	UK214		2.7247	431.096				0.00956248	0.00806298	0.00545658	0.0074181		0.00135059	0.0019597	0.000855789	0.00152746		0.570624	0.92002		-0.809389	-0.120263		0.843188	1.35948		-0.246073	0.443053
90	Unknown	UK215	C13H18O3	2.7548	221.116	221.118	-1.6		0.0163886	0.0162903	0.0203499	0.0157212		0.00399927	0.00153603	0.00342758	0.00132106		1.24171	0.965063		0.31233	-0.051305		0.994003	0.772543		-0.00867857	-0.372314
353	Unknown	UK216		2.7934	481.159				0.0106666	0.014527	0.00776687	0.00914338		0.00332999	0.0027228	0.00236606	0.00260329		0.728148	0.629408		-0.457696	-0.667933		1.36191	1.17723		0.445631	0.235395
407	Unknown	UK217		2.7958	540.171				0.0262523	0.0282343	0.0264164	0.0255894		0.00932097	0.00537043	0.00620699	0.00406869		1.00625	0.906321		0.00899091	-0.141906		1.0755	0.968691		0.105005	-0.0458921
210	Unknown	UK218		2.843	360.237				0.00064685	0.0029931	0.00140213	0.00271941		0.000194326	0.00125898	0.000496748	0.0010116		2.16763	0.908558		1.11612	-0.138349		4.6272	1.93948		2.21014	0.955673
360	Unknown	UK219		2.8704	487.159				0.0229549	0.0106461	0.0277026	0.00862711		0.00356187	0.00187737	0.00788407	0.00131415		1.20683	0.810355		0.27122	-0.303374		0.463782	0.311418		-1.10848	-1.68307
251	Unknown	UK220	C25H22O3S	2.8929	401.122	401.121	0.4				0.0212122					0.00498307										0
68	Unknown	UK221	C9H12O5	2.9367	199.061	199.061	0.7		0.0105355	0.00823009	0.00326435	0.00764938		0.00495471	0.00111111	0.000997841	0.00196343		0.309844	0.929442		-1.69039	-0.105564		0.781179	2.34331		-0.356275	1.22855
121	Unknown	UK222	C10H12O7	2.9391	243.05	243.05	-0.1		0.0253884	0.00901995	0.00668271	0.0121886		0.00579844	0.00191802	0.00170144	0.00246996		0.263219	1.3513		-1.92567	0.434345		0.355278	1.82391		-1.49298	0.867031
87	Unknown	UK223	C9H12O6	2.9405	215.057	215.056	1.7		0.0205215	0.0114679	0.00486718	0.0115197		0.00466764	0.00153501	0.00155362	0.00221342		0.237175	1.00452		-2.07598	0.00650163		0.558823	2.36681		-0.839538	1.24294
67	Unknown	UK224	C9H10O5	2.9416	198.056	198.053	2.9		0.0156415	0.00700477	0.00322331	0.0124089		0.00465024	0.00209792	0.00100747	0.00106916		0.206075	1.77149		-2.27876	0.824962		0.447833	3.84973		-1.15897	1.94476
140	Unknown	UK225	C11H14O8	2.9416	274.07	274.069	1.1		0.00989098	0.0120338	0.00456054	0.0134525		0.00318414	0.00201334	0.000877582	0.00265453		0.461081	1.1179		-1.11691	0.160787		1.21664	2.94976		0.282903	1.5606
171	Unknown	UK226		2.9443	320.064				0.00797292	0.00730668	0.0137568	0.00411982		0.00157064	0.00158976	0.00227673	0.00110184		1.72544	0.563842		0.786966	-0.826636		0.916437	0.299475		-0.125892	-1.73949
445	Unknown	UK227		2.9653	613.152				0.0119635	0.0192235	0.00945429	0.0157334		0.00161057	0.00255247	0.00187689	0.00260502		0.790259	0.818445		-0.339603	-0.289042		1.60684	1.66416		0.684229	0.73479
86	Unknown	UK228	C11H18O4	3.0126	213.113	213.113	0.4		0.00791838	0.0190846	0.0128142	0.018861		0.00504891	0.00209947	0.00618329	0.00365882		1.61829	0.988285		0.694469	-0.0170011		2.41017	1.47188		1.26913	0.557662
399	Unknown	UK229		3.0672	523.348				0.0240208	0.0231977	0.0273028	0.0198598		0.00487695	0.00501303	0.00911132	0.00654674		1.13663	0.856111		0.184767	-0.22413		0.965733	0.727389		-0.0503031	-0.4592
397	Unknown	UK230		3.0902	521.33						0.0242514					0.0118544										0
396	Unknown	UK231		3.1969	519.319				0.00894284			0.00743062		0.00222491			0.00248639		0						0
398	Unknown	UK232		3.2076	521.331				0.0550328		0.0554003			0.0170035		0.00922846			1.00668			0.00960187			0	0
393	Unknown	UK233		3.2336	519.317				0.0545671	0.0315514		0.0302519		0.0365782	0.00540542		0.00532495		0	0.958813			-0.0606779		0.578212			-0.790329
45	Unknown	UK234	C11H16O2	3.2888	179.107	179.107	-0.3		0.0528876	0.0213899	0.0547094	0.0216662		0.0146675	0.00362208	0.00999198	0.00371306		1.03445	1.01292		0.0488605	0.0185141		0.404441	0.396022		-1.306	-1.33635
53	Unknown	UK235	C11H10O3	3.3198	189.054	189.055	-0.9		0.0106103	0.0207396	0.014207	0.0180647		0.00390056	0.00208786	0.00414075	0.00386999		1.33899	0.871025		0.421144	-0.199213		1.95467	1.27153		0.966927	0.346569
287	Unknown	UK236		3.3336	433.072				0.00970997	0.00444338	0.0450568	0.00681885		0.00372066	0.00129886	0.0139646	0.0019435		4.64026	1.53461		2.21421	0.617873		0.45761	0.151339		-1.12781	-2.72414
379	Unknown	UK237		3.3482	507.26				0.0110409	0.0243065	0.011074	0.0267952		0.00332802	0.00398725	0.0033548	0.00248861		1.003	1.10239		0.00431446	0.140636		2.20149	2.41966		1.13848	1.2748
502	Unknown	UK238		3.3485	789.256				0.0315488	0.0128378	0.0397868	0.0310343		0.00450079	0.00588341	0.0107393	0.00735756		1.26112	2.41743		0.334704	1.27347		0.406917	0.780015		-1.29719	-0.358426
284	Unknown	UK239		3.3534	431.132				0.0191638	0.00749107	0.0179567	0.00369361		0.00536402	0.00392347	0.00728683	0.00126203		0.93701	0.493068		-0.0938637	-1.02014		0.390897	0.205695		-1.35514	-2.28142
392	Unknown	UK240		3.3614	519.315				0.0369747		0.0456229			0.0118894		0.0133477			1.2339			0.303221			0	0
361	Unknown	UK241		3.3652	491.154				0.0394892	0.0347664	0.0399316	0.0232201		0.00487383	0.00859601	0.0101612	0.00909441		1.0112	0.667889		0.0160736	-0.58232		0.880403	0.581497		-0.183764	-0.782158
113	Unknown	UK242		3.3733	235.058				0.0123286	0.0122908	0.0137272	0.00768497		0.00242564	0.00204176	0.0036467	0.00158105		1.11344	0.62526		0.155027	-0.677473		0.996935	0.559834		-0.00442872	-0.836928
501	Unknown	UK243		3.3772	789.249				0.0105108	0.0133488		0.00522918		0.00229988	0.00551359		0.00103735		0	0.391735			-1.35205		1.27			0.344832
77	Unknown	UK244		3.4183	205.114				0.0254884	0.0221905	0.0308282	0.0169593		0.00608146	0.00278723	0.0063587	0.00409839		1.2095	0.764261		0.274408	-0.387863		0.870611	0.550124		-0.1999	-0.862171
146	Unknown	UK245		3.4211	285.048				0.390367	0.378546	0.155418	0.149369		0.0711867	0.0164004	0.0345174	0.0159645		0.398134	0.394586		-1.32868	-1.34159		0.969719	0.961079		-0.0443615	-0.0572737
24	Unknown	UK246		3.4219	164.024				0.0138179	0.00743792	0.00343499	0.00443582		0.00551709	0.0021438	0.00122856	0.000835153		0.248591	0.596379		-2.00816	-0.745699		0.538283	1.29136		-0.893563	0.368894
71	Unknown	UK247		3.4225	204.103				0.0144197	0.0195337	0.0211168	0.0200346		0.00580226	0.00294656	0.00683422	0.00250385		1.46444	1.02564		0.550346	0.036525		1.35465	0.948751		0.437922	-0.0758993
145	Unknown	UK248		3.4225	284.051				0.0169701	0.0369111	0.0145382	0.0335787		0.00298038	0.00508916	0.00352159	0.00302095		0.856691	0.909717		-0.223153	-0.136509		2.17506	2.30969		1.12106	1.2077
125	Unknown	UK249		3.4226	249.1				0.0216862	0.0237303	0.029881	0.0275663		0.0073504	0.0023528	0.00837241	0.00183881		1.37788	1.16165		0.462449	0.216177		1.09426	0.922536		0.129949	-0.116323
395	Unknown	UK250		3.4241	519.317				0.00885398		0.00767293			0.00117676		0.00114045			0.866608			-0.206549			0	0
394	Unknown	UK251		3.4593	519.317				0.0520675		0.0333709			0.0173392		0.00671516			0.640915			-0.641794			0	0
48	Unknown	UK252	C11H16O2	3.4784	179.107	179.107	0.3		0.0127119		0.00765534			0.00283334		0.00145108			0.602217			-0.731644			0	0
66	Unknown	UK253	C11H18O3	3.5777	197.118	197.118	0.1		0.00795424	0.00574455	0.0140925	0.00574985		0.00347363	0.000994319	0.00378986	0.000885397		1.77169	1.00092		0.825127	0.00133235		0.7222	0.40801		-0.46953	-1.29333
126	Unknown	UK254		3.5885	249.101				0.0118718	0.0181239	0.0185964	0.0145589		0.00419854	0.000930848	0.0056411	0.00371386		1.56644	0.803297		0.647489	-0.315995		1.52664	0.782887		0.610361	-0.353124
503	Unknown	UK255		3.6312	789.258				0.0198428	0.00544902	0.0255826	0.00763125		0.00381223	0.0010062	0.00847011	0.00280771		1.28926	1.40048		0.366547	0.485921		0.274609	0.298298		-1.86455	-1.74517
382	Unknown	UK256		3.6677	508.232						0.00781452					0.00363599										0
378	Unknown	UK257		3.7112	507.256				0.0106667	0.00896951	0.0100036	0.00951403		0.00406207	0.00159479	0.00216977	0.00140531		0.937834	1.06071		-0.0925949	0.0850271		0.84089	0.951062		-0.250011	-0.0723892
351	Unknown	UK258		3.7379	479.25				0.0126054		0.0211347			0.00141003		0.00697104			1.67664			0.745577			0	0
196	Unknown	UK259	C20H16O6	3.7464	351.087	351.087	-0.3		0.0649581	0.00495474	0.0384308	0.00589285		0.0611867	0.00137105	0.0235438	0.000936843		0.591623	1.18934		-0.757249	0.250156		0.0762759	0.153337		-3.71263	-2.70522
296	Unknown	UK260		3.8022	437.238				0.0371411					0.0266119					0						0
350	Unknown	UK261		3.804	479.25				0.0737858	0.0400393	0.0767185			0.0428626	0.0059032	0.0401375			1.03975	0		0.0562326			0.542642	0		-0.881927
389	Unknown	UK262		3.8216	517.267				0.0294182	0.0180063	0.00191068	0.0292934		0.0116754	0.00474595	0.000628628	0.00455231		0.064949	1.62684		-3.94455	0.702075		0.612079	15.3314		-0.70821	3.93841
349	Unknown	UK263		3.9303	479.248				0.0162058	0.00882896				0.00327096	0.000503197				0	0					0.544803			-0.876193
128	Unknown	UK264		3.9469	253.092				0.0387769	0.0243906	0.00919378	0.0406732		0.00975538	0.00481715	0.00336231	0.0042173		0.237094	1.66758		-2.07647	0.737754		0.628998	4.42399		-0.668872	2.14535
320	Unknown	UK265		3.9634	451.012				0.0216352	0.0440183	0.0245565	0.0453109		0.00158159	0.00227881	0.00152041	0.00513441		1.13503	1.02937		0.182726	0.041756		2.03457	1.84517		1.02472	0.883751
476	Unknown	UK266		3.9637	703.179				0.034943	0.0378286	0.0486794	0.0375235		0.0140168	0.00163755	0.0163517	0.00393316		1.39311	0.991936		0.478307	-0.0116805		1.08258	0.770829		0.114471	-0.375516
197	Unknown	UK267_C20H16O6	C20H16O6	3.9646	351.087	351.087	0		0.70095	1.06631	0.90706	1.07722		0.147605	0.0448782	0.178857	0.0782454		1.29404	1.01022		0.371886	0.0146751		1.52124	1.18759		0.605248	0.248037
151	Unknown	UK269_C20H16O6_frag1	C18H12O4	3.9649	291.066	291.066	0.6		0.0372994	0.0560799	0.0473698	0.0558387		0.00757449	0.00232219	0.00937256	0.00405141		1.26999	0.995698		0.344814	-0.00621973		1.50351	1.17878		0.58833	0.237297
166	Unknown	UK268_C20H16O6_frag2	C19H16O4	3.9649	307.097	307.097	0.1		0.33913	0.531589	0.419233	0.53184		0.0582377	0.0219839	0.0714157	0.038318		1.2362	1.00047		0.305916	0.000682406		1.56751	1.2686		0.648473	0.34324
148	Unknown	UK270__C20H16O6_frag3	C19H14O3	3.9655	289.087	289.087	0		0.019004	0.0250439	0.0240429	0.0233414		0.00408778	0.00389195	0.00575781	0.00144014		1.26515	0.932019		0.339313	-0.101568		1.31782	0.97082		0.398157	-0.0427243
111	Unknown	UK271		4.0318	225.149				0.0130608	0.0256941	0.0141806	0.0213055		0.00445596	0.00682954	0.00494413	0.00265976		1.08573	0.829201		0.118671	-0.270206		1.96726	1.50244		0.976189	0.587311
451	Unknown	UK272		4.0321	636.13				0.00656581	0.00125786	0.00478972	0.00284433		0.00353123	0.000280535	0.0018512	0.000728751		0.729495	2.26125		-0.455031	1.17712		0.191577	0.59384		-2.384	-0.751853
120	Unknown	UK273		4.0322	242.175				0.0555189	0.0972607	0.0576973	0.0843304		0.0123583	0.0207425	0.0149462	0.00797982		1.03924	0.867055		0.0555256	-0.205804		1.75185	1.4616		0.808878	0.547548
14	Unknown	UK274		4.0779	139.112				0.00328223	0.00331497	0.011275	0.00249533		0.0010704	0.00083802	0.00565266	0.000681673		3.43517	0.752744		1.78038	-0.409768		1.00998	0.221315		0.01432	-2.17583
325	Unknown	UK275		4.2099	456.236				0.0199892	0.0133313	0.0319607	0.0201577		0.00523689	0.0031509	0.0105938	0.00511198		1.5989	1.51206		0.677079	0.596515		0.666925	0.630702		-0.584405	-0.664969
478	Unknown	UK276		4.2388	707.346				0.0225449	0.00771246	0.00189594	0.00569967		0.0125126	0.00211403	0.000559209	0.00126858		0.0840962	0.739021		-3.57182	-0.436313		0.342093	3.00625		-1.54754	1.58796
490	Unknown	UK277		4.3897	735.345				0.0155312	0.00262572	0.00128815	0.00689208		0.00749266	0.000477636	0.000684292	0.00118823		0.0829396	2.62483		-3.5918	1.39222		0.169061	5.35037		-2.56438	2.41964
261	Unknown	UK278		4.3898	415.145				0.0164473	0.00468403	0.00354567	0.0051872		0.00939423	0.00137436	0.00198915	0.00113437		0.215577	1.10742		-2.21372	0.147206		0.28479	1.46297		-1.81203	0.548898
250	Unknown	UK279	C15H26O12	4.3918	397.135	397.135	0.1		0.0448518	0.0175583	0.0110482	0.024596		0.0200353	0.00342646	0.00406562	0.00170149		0.246327	1.40082		-2.02136	0.486269		0.391474	2.22625		-1.35301	1.15461
468	Unknown	UK280	C33H54O15	4.3922	689.337	689.338	-1.3		0.17881	0.0741159	0.0438258	0.103166		0.079229	0.0117179	0.0132226	0.00887948		0.245097	1.39196		-2.02858	0.477114		0.414495	2.354		-1.27057	1.23512
32	Unknown	UK281	C10H6N2O	4.4288	169.041	169.04	0.3		0.012564	0.00769274	0.0130462	0.0109573		0.00426156	0.00213032	0.0043188	0.00265091		1.03838	1.42437		0.0543338	0.510327		0.612284	0.839886		-0.707728	-0.251734
387	Unknown	UK282		4.4518	516.273				0.00295846	0.00167706	0.0291865	0.00211337		0.000589248	0.00112102	0.0124769	0.000504722		9.86547	1.26016		3.30239	0.333612		0.566868	0.0724089		-0.818914	-3.78769

## Sheet: c_POS_raw_norm
Supplementary Table S1c. Integrated peak areas, tentative identifications, references, chemical formulas, exact masses and errors (mDa) between calculated and analyzed exact molecular ion masses of UPLC-ESI(-)/HDMS analysis normalized to ISTD and FW (g) in positive mode.
No	Metabolite group	ID	Chem Formula	Ret. Time	m/z	calc. exact mass	error (mDa)	Col light 17	Col light 19	Col light 20	Col light 21	Col light 22	Col light 23	Col light 24	RCD1 light 25	RCD1 light 26	RCD1 light 27	RCD1 light 28	RCD1 light 29	RCD1 light 30	RCD1 light 32	Col MV 33	Col MV 34	Col MV 35	Col MV 37	Col MV 38	Col MV 39	Col MV 40	RCD1 MV 41	RCD1 MV 42	RCD1 MV 43	RCD1 MV 45	RCD1 MV 46	RCD1 MV 47	RCD1 MV 48
669	Anthocyanidin	Cyanidin p-coumaroyl trihexose	C42H46O23+	2.23	919.248	919.251	-2.6	0.0229519	0.0273802	0.0226654	0.0283966	0.0262244	0.0208082	0.0390767	0.00938571	0.00282463	0.0103919	0.0051404	0.00849277	0.00701118	0.0196624	0.0126715	0.0113691	0.0185436	0.0114297	0.00981972	0.00371746	0.0107771	0.00702057	0.00569194	0.00281379	0.00841265	0.0122823	0.0127959	0.00898836
691	Anthocyanidine	A11_cis	C61H67O34+	1.795	1343.35	1343.35	-2.9	0.00503626	0.00772638	0.0135171	0.00397672	0.00449257	0.0171022	0.0203188	0.00766336	0.0152648	0.0109711	0.00362462	0.00329977	0.00242494		0.00871532	0.00464297		0.00357312	0.00340848	0.00345901	0.0107401	0.00148711			0.00833258	0.0100849	0.0157206	0.00992771
690	Anthocyanidine	A11_trans	C61H67O34+	2.0456	1343.35	1343.35	-4.8	0.0582715	0.0884076	0.0553503	0.0425719	0.0723295	0.095588	0.12271	0.044294	0.0527653	0.088145	0.033612	0.0299967	0.0272875	0.164276	0.0681492	0.0189548	0.0765782	0.104839	0.0934839	0.0435772	0.104641	0.0633852	0.0280481	0.0177555	0.0695649	0.0894056	0.0797366	0.0607407
107	Aromatic amino acid	Tyrosine	C9H11NO3	0.3516	182.082	182.082	0.1	0.00146015		0.00225638	0.0182642		0.0123144	0.0348234	0.00357223	0.00552981	0.0206808	0.0200857	0.0151116	0.0140087		0.111854	0.161975	0.11774	0.12887	0.111712	0.0954589	0.0732848	0.0177752	0.00636813			0.0113997		0.00275967
34	Aromatic amino acid	Tyrosine (-Cooh, -46)	C8H9NO	0.3543	136.076	136.076	-0.5															0.0611338	0.0872384	0.0686727	0.0806092	0.0682697	0.0600057	0.0308711
2	Aromatic amino acid	Phenylalanine (-46, cooh -17, -NH3)	C8H6	0.6483	103.055	103.055	0.1	0.0242131	0.0317797	0.0342585	0.0361189	0.00447009	0.0413678	0.0333539			0.0115194	0.00357484	0.0138351	0.0285066	0.017271	0.0677589	0.0958984	0.0276808	0.0754203	0.0658472	0.0549843	0.0469768	0.00132618		0.00232804	0.015402	0.00280011		0.0177401
10	Aromatic amino acid	Phenylalanine (-46, cooh)	C8H9N	0.6491	120.082	120.081	0.3	0.280885	0.367523	0.385209	0.412639	0.352965	0.472716	0.391027	0.317937	0.334246	0.305546	0.42336	0.293105	0.289817	0.40403	0.785506	1.06664	0.782486	0.880005	0.747942	0.636802	0.539893	0.141919	0.165541	0.123372	0.177511	0.208615	0.0518266	0.20973
79	Aromatic amino acid	Phenylalanine	C9H11NO2	0.6493	166.087	166.087	0.2	0.128218	0.162806	0.179551	0.193931	0.163978	0.223	0.217037	0.159467	0.144332	0.0728812	0.197352	0.143522	0.0679896	0.18715	0.357842	0.462178	0.366154	0.369774	0.32935	0.286847	0.246056	0.0642473	0.0767775	0.00626697	0.0868041	0.0420664	0.0232658	0.0843273
67	Aromatic amino acid	Tryptophan (-46, CooH)	C10H10N2	0.9826	159.092	159.092	-0.4	0.00914067		0.0114005	0.0104492	0.00411003	0.00840846	0.0136543	0.000972106	0.00245937	0.00328964				0.00872837	0.0358227	0.00721142	0.0146228	0.00305021	0.0319309	0.0254941	0.00195388	0.00301859	0.00509051		0.00774746	0.00600164
113	Aromatic amino acid	Tryptophan (-17, H2O)	C11H10NO2	0.9832	188.071	188.072	-0.8	0.267941	0.400032	0.322417	0.324324	0.24111	0.509291	0.418365	0.306512	0.303885	0.276806	0.138466	0.201281	0.157158	0.47128	1.11698	1.47192	1.04074	1.11384	1.01159	0.798156	0.705082	0.181577	0.156264	0.125638	0.242248	0.282673	0.168822	0.0781228
142	Aromatic amino acid	Tryptophan	C11H12N2O2	0.9844	205.097	205.098	-0.3	0.00721435	0.0255782	0.0100668	0.0224143	0.00124726	0.0338068	0.0361232	0.00339398	0.0112906	0.0182955	0.00213671	0.0126469		0.00236021	0.0684607	0.0792482	0.0607571	0.0607188	0.0301676	0.045146	0.0442745	0.00411313	0.00931051	0.00296032	0.013854	0.00966695		0.0015332
165	Coumarin	7,8-dihydroxy-6-methoxycoumarin(fraxetin)1	C10H8O5	0.5771	209.046	209.045	1.1	0.0450409	0.0472967	0.0574517	0.038878	0.0425013	0.0547738	0.0569342	0.051721	0.0416896	0.0110006		0.0466099	0.00342478	0.00505859	0.014106	0.0615886	0.0613968	0.0534809	0.00520507	0.00560409	0.0458389		0.00809251	0.048948	0.0433294	0.0531895		0.0402504
123	Coumarin	Scopolin (scopoletin frag)1	C10H8O4	1.2697	193.05	193.05	0.2	0.0312766	0.00979713	0.0244667	0.0459969	0.0396142	0.036731	0.0436986	0.0454319	0.0726011	0.0629806	0.0516389	0.0931583	0.0651883	0.10234	0.0119831			0.0240838	0.019833	0.0178998	0.0334259	0.0989126	0.0513588	0.014789	0.0508676	0.0541034	0.0054525	0.0901674
164	Coumarin	7,8-dihydroxy-6-methoxycoumarin( fraxetin hexoside)2	C10H9O5	1.4019	209.045	209.045	0										0.0357452	0.0334649		0.028584
122	Coumarin	Scopoletin frag2	C10H8O4	1.6899	193.05	193.05	-0.2	0.0330141	0.0206075	0.0198764	0.0371577	0.0419907	0.0445103	0.04042								0.0235421	0.011992	0.0143637	0.00270315	0.0113446	0.0202402	0.0111694				0.0172602	0.0138821	0.0082741	0.0105267
635	Flavonoid	K-3-O-Glu-Glu-7-Rha or Q-3-Rha-Glu-7-Rha	C33H40O20	1.4977	757.217	757.219	-1.9	0.0489365	0.0353343	0.0478343	0.0554432	0.0542617	0.0586412	0.0552874	0.0327588	0.00384156	0.0574636	0.0467312	0.0456422	0.0632301	0.0517913	0.0469426	0.0431099	0.0294135	0.0359971	0.0396171	0.0359874	0.0395427	0.0600263	0.0454668	0.0290562	0.0402354	0.0429066	0.0350418	0.0455843
456	Flavonoid	K-3-O-Glu-Glu-7-Rha or Q-3-Rha-Glu-7-Rha (-Rha, -Glu)	C21H20O11	1.4979	449.107	449.108	-1.6	0.0374898	0.0270337	0.0381166	0.0477057	0.0499279	0.0447102	0.0353518	0.0420545	0.0179097	0.0558331	0.0519504	0.0564658	0.0650639	0.0574831	0.0392679	0.0450733	0.00274708	0.0323832	0.0328269	0.0170505	0.0333843	0.04296	0.0592873	0.0327311	0.0179673	0.0368215	0.0196175	0.0462498
579	Flavonoid	K-3-O-Glu-Glu-7-Rha or Q-3-Rha-Glu-7-Rha (-Rha)	C27H30O16	1.498	611.161	611.161	-0.3	0.0533746	0.0174869	0.0518454	0.0589556	0.0627183	0.0592617	0.0511542	0.0230972	0.0455205	0.0750147	0.0276148	0.061635	0.0850693	0.0692252	0.0483814	0.0488915	0.0157673	0.0398032	0.0415286	0.0388232	0.0441861	0.0796217	0.0314947	0.0229051	0.0515254	0.026558	0.0276969	0.0614195
434	Flavonoid	K-3-O-Glu-Rha-7-Rha (-Glu -Rha)	C21H20O10	1.6282	433.113	433.113	-0.5	0.280869	0.262375	0.325767	0.355385	0.353192	0.343445	0.295717	0.421032	0.404348	0.44363	0.393452	0.430157	0.44168	0.569921	0.305546	0.328985	0.274622	0.320212	0.300355	0.260828	0.289402	0.43921	0.464395	0.3485	0.370542	0.465446	0.377398	0.460417
566	Flavonoid	K-3-O-Glu-Rha-7-Rha (-Rha)	C27H29O15	1.6283	595.166	595.166	-0.2	0.347875	0.327701	0.399936	0.466248	0.435381	0.447564	0.39136	0.530959	0.479347	0.550993	0.493228	0.520835	0.547857	0.67506	0.384941	0.409886	0.347482	0.394878	0.359059	0.316565	0.367816	0.553669	0.545024	0.419237	0.506181	0.566178	0.457059	0.547753
629	Flavonoid	K-3-O-Glu-Rha-7-Rha	C33H40O19	1.6283	741.222	741.224	-2.1	0.325886	0.297497	0.368345	0.401071	0.399019	0.392177	0.390887	0.456701	0.41523	0.485955	0.386865	0.441266	0.463511	0.581149	0.344604	0.37177	0.306778	0.342957	0.330414	0.284367	0.318978	0.462174	0.463812	0.340425	0.408979	0.495282	0.402548	0.470642
256	Flavonoid	K-3-O-Glu-Rha-7-Rha (kaempferol)	C15H10O6	1.6285	287.055	287.056	-0.8	0.0281021	0.0244763	0.0326029	0.0359543	0.0348057	0.0403944	0.0328435	0.0438725	0.0473045	0.0545698	0.0205795	0.0436554	0.0462287	0.0633206	0.0280922	0.0357106	0.0290138	0.03179	0.02867	0.032156	0.0291317	0.0431981		0.042224	0.0438259	0.0515891	0.0405393	0.0448944
665	Flavonoid	K-3-O-Glu-Rha-Rha-7-Rha	C39H50O23	1.6287	887.281	887.282	-1.1	0.0126596	0.00516605	0.0171293	0.0184336	0.0152678	0.0261134	0.0288023	0.0142389	0.0105201	0.0185942	0.0049228	0.0140021	0.00657722	0.0255204	0.0142283	0.0192662	0.0107063	0.0108109	0.00510092	0.00764916	0.0190479		0.00742964	0.00401671	0.0087226	0.0174718	0.00251689	0.00784706
291	Flavonoid	Isorhamentin frag1	C16H12O7	1.6289	317.06	317.066	-5.6	0.0308481	0.0279878	0.0333003	0.0375605	0.0399651	0.0350291	0.0236389	0.0473787	0.0576786	0.0583982		0.0582351	0.064471	0.0703609	0.0307541	0.0407778	0.0312764	0.0421206	0.035582	0.0355236	0.0349408	0.0573085	0.0648842	0.0671508	0.052156	0.0590229	0.0528302	0.0633492
565	Flavonoid	K-3-O-Glu-7-O-Rha	C27H29O15	1.6884	595.164	595.166	-2				0.0250253		0.0205383	0.0255615								0.0110512	0.0195475	0.00231399	0.0065588			0.0146472	0.0187065			0.0135926	0.0165436	0.0080815
458	Flavonoid	K-3-O-Glu-7-O-Rha (-Rha)	C21H20O11	1.6898	449.108	449.108	-0.8	0.0324236		0.0180057	0.0521892		0.0438988				0.0466165		0.049851	0.0476096		0.0350421	0.0485393	0.024598	0.0110336			0.0321879
636	Flavonoid	Q-3-Rha-Glu-7-Rha	C33H40O20	1.7767	757.217	757.219	-1.8	0.0588421	0.0328756	0.0608591	0.0618676	0.0735869	0.0625001	0.0549137								0.0560609	0.0526861	0.0303509	0.0360176	0.045592	0.0375647	0.0416509	0.00823912			0.00468807	0.00343059	0.00484308	0.00633782
459	Flavonoid	Q-3-Rha-Glu-7-Rha (-Rha -Glu)	C21H20O11	1.7824	449.108	449.108	-0.6	0.307988	0.208607	0.308378	0.319675	0.345759	0.368394	0.248477	0.299506	0.297628	0.439791	0.40005	0.401701	0.543723	0.412981	0.336809	0.349441	0.166163	0.316409	0.268333	0.246747	0.290046	0.524727	0.484689	0.214987	0.353229	0.314042	0.308113	0.406103
578	Flavonoid	Q-3-Rha-Glu-7-Rha (-Rha)	C27H30O16	1.7831	611.16	611.161	-1.1	0.320918	0.231449	0.349901	0.359034	0.392072	0.371163	0.319028	0.323389	0.304255	0.476963	0.415126	0.439556	0.550626	0.439164	0.33094	0.338833	0.18207	0.313736	0.289617	0.286841	0.291665	0.58136	0.488726	0.218282	0.379245	0.33625	0.329809	0.427801
271	Flavonoid	Q-3-Rha-Glu-7-Rha (Quercetin)	C15H10O7	1.784	303.05	303.05	-0.7	0.0411951	0.031289	0.0491449	0.0494775	0.0528813	0.0520455	0.034198	0.0476671	0.0515557	0.0703369	0.070396	0.0609809	0.077798	0.0607061	0.045175	0.044359	0.0267683	0.0422421	0.0419068	0.041343	0.0376746	0.0784483	0.0780923	0.0115205	0.0497687	0.0506787	0.0495543	0.067564
487	Flavonoid	Quercetin-3-Glucuronide	C21H18O13	1.8284	479.084	479.083	1.7
634	Flavonoid	Q-3-Rha-Rha-7-Glu	C33H40O20	1.9023	757.217	757.219	-2.3			0.0205828	0.0194064			0.0261025	0.0410344		0.00363769	0.0159539	0.0217176	0.0215519				0.00292414	0.00486099	0.0048394	0.00726128		0.0241657			0.00445513	0.00371378	0.00284633	0.00232263
630	Flavonoid	K-3-O-Rha-Glu-7-Rha	C33H40O19	1.9826	741.222	741.224	-2.1	0.182288	0.108897	0.187212	0.23753	0.231632	0.192265	0.163888	0.0141105		0.0192939	0.0345407	0.0206176	0.0198348	0.00450484	0.19197	0.206816	0.0973961	0.140467	0.128928	0.118192	0.156631	0.00875093				0.00324977		0.00254242
292	Flavonoid	Isorhamentin frag2	C16H12O7	1.9898	317.061	317.066	-5.5	0.0443358	0.0349021	0.043712	0.0651744	0.0797185	0.0404325		0.0443523	0.0524561	0.0298758	0.0668556		0.0355044		0.0177008	0.0785301			0.0200613	0.0464411	0.0391164
435	Flavonoid	K-3-O-Rha-7-O-Glu (-Glu)	C21H20O10	1.991	433.113	433.113	-0.4	0.594156	0.488664	0.663904	0.78926	0.784193	0.686022	0.545286	0.767533	0.82592	0.978483	0.979439	1.0544	1.06433	1.11335	0.658868	0.670912	0.454812	0.664723	0.589241	0.546356	0.607222	1.10941	1.08231	0.634535	0.835557	0.866797	0.808582	0.920103
567	Flavonoid	K-3-O-Rha-7-O-Glu	C27H29O15	1.9916	595.166	595.166	-0.2	0.70493	0.555903	0.758186	0.92428	0.92384	0.814201	0.715087	0.846114	0.872121	1.1094	0.977364	1.17726	1.16649	1.21565	0.77292	0.763543	0.517972	0.703225	0.668075	0.608385	0.684403	1.24202	1.1428	0.606996	0.90401	0.930284	0.894288	0.982232
258	Flavonoid	K-3-O-Rha-Glu (kaempferol)	C15H10O6	1.9933	287.055	287.056	-0.2	0.0913357	0.072754	0.105032	0.125884	0.12532	0.109638	0.0832486	0.127996	0.14373	0.163759	0.158023	0.17224	0.184231	0.179574	0.104447	0.107021	0.0749975	0.102241	0.094088	0.083426	0.0958207	0.179988	0.182538	0.117826	0.13616	0.14753	0.133665	0.159318
457	Flavonoid	Q-3-O-Rha	C21H20O11	2.0166	449.107	449.108	-1.2	0.116647	0.101332	0.133603	0.125836	0.137938	0.1205	0.0996219	0.109493	0.0902006	0.109636	0.117714	0.12193	0.130314	0.140035	0.120743	0.140429	0.131623	0.101799	0.116763	0.110891	0.0851581	0.131795	0.156955	0.051919	0.100846	0.111292	0.113855	0.139668
272	Flavonoid	Q-3-O-Rha (Quercetin)	C15H10O7	2.0439	303.051	303.05	0.7	0.0035342	0.0196062		0.0236946	0.0392451	0.0378411	0.0228664								0.026512	0.00379608		0.00362123
587	Flavonoid	Isorham-3-O-Glu-7-O-Rha	C28H32O16	2.0602	625.176	625.177	-1.2	0.0892606	0.0626753	0.0942669	0.101924	0.110085	0.100049	0.0901745	0.087408	0.103688	0.131182	0.113333	0.136612	0.147264	0.13144	0.0871982	0.0797627	0.024948	0.0852151	0.0749154	0.0707508	0.0796885	0.17693	0.152174	0.0587482	0.109404	0.0954789	0.0969825	0.117776
557	Flavonoid	K-3-O-Rha-7-O-Rha	C27H29O14	2.2337	579.171	579.171	-0.5	0.556205	0.594846	0.623985	0.59173	0.658033	0.684112	0.654721	0.815944	0.693388	0.792386	0.619897	0.621312	0.661563	1.18638	0.544374	0.610565	0.620645	0.583939	0.585989	0.467484	0.503412	0.614931	0.767722	0.62711	0.782984	0.91482	0.739359	0.803235
436	Flavonoid	K-3-O-Rha-7-O-Rha (-Rha)	C21H20O10	2.2368	433.113	433.113	-0.2	0.966639	0.985476	1.09695	1.00257	1.22751	1.15252	0.941184	1.88163	1.8019	1.9029	1.74405	1.46688	1.63324	2.63867	1.03481	1.25543	1.20116	1.26568	1.20922	0.98203	1.02528	1.59802	1.97506	1.81504	1.85728	2.10009	1.77528	1.99486
259	Flavonoid	K-3-O-Rha-7-Rha (kaempferol)	C15H10O6	2.2372	287.055	287.056	-0.1	0.0949346	0.0940289	0.106506	0.0949076	0.115657	0.109105	0.0847586	0.196991	0.190277	0.192968	0.18513	0.149071	0.162881	0.260648	0.142625	0.114422	0.114603	0.122701	0.120663	0.101956	0.130429	0.157424	0.196875	0.18549	0.188124	0.208662	0.172997	0.200956
460	Flavonoid	K-3-Glu-7-O-Rha (-Rha)	C21H20O11	2.309	449.109	449.108	0.6	0.0110796		0.00667282	0.0201767	0.0166741	0.01731	0.014259								0.0139508	0.0125163					0.0109953
257	Flavonoid	Kaempferol	C15H10O6	2.3819	287.055	287.056	-0.4								0.00899654	0.046856	0.0223547		0.0892058		0.0487221								0.0662527	0.0290654	0.0155675	0.0528126	0.0483682	0.04335	0.0546357
260	Flavonoid	K-3-O-Rha (kaempferol)	C15H10O6	3.2452	287.056	287.056	0.2	0.0244859	0.0177889	0.0281652	0.0307043	0.0304839	0.0313055	0.0193211	0.0542684	0.0575393	0.0587114	0.0174379	0.053249	0.0537632	0.070476	0.0241046	0.0248535	0.0210326	0.027133	0.0173685	0.00965182	0.010726	0.0618426	0.0647101	0.0210886	0.0611923	0.065098	0.0568589	0.0630468
437	Flavonoid	K-3-O-Rha	C21H20O10	3.2454	433.113	433.113	0	0.0222002	0.0184472	0.0244043	0.0270999	0.0265652	0.0265448	0.0181153	0.0451531	0.0503946	0.0306158	0.0325476	0.0418107	0.0464671	0.0600927	0.0222059	0.0217364	0.0164832	0.0253982		0.00453604	0.018459	0.0520993	0.0543968	0.0347741	0.0487368	0.0574431	0.0510596	0.052363
495	Glucosinolate	5-Glc-dihydroneoascorbigen	C22H29O12N	2.5419	500.176	500.177	-0.6	0.00942568	0.00448449	0.00116667	0.019913	0.0113676	0.0131261	0.0107451								0.0153432	0.00645815	0.00442198	0.00723251	0.00703657	0.00250906	0.00846816	0.00349245	0.00156396			0.00153393		0.00178921
318	Glucosinolate	5-Glu-dihydroneoascorbigen (-Glu)	C16H19O7N	2.543	338.123	338.124	-0.7	0.090257	0.0614517	0.088864	0.160596	0.104111	0.115036	0.0972638	0.025541	0.0297296	0.0388102	0.0406109	0.0351295	0.00717257	0.0362755	0.124495	0.0856437	0.0413565	0.0738605	0.0707973	0.0654242	0.0789527	0.0475532	0.0353327		0.0335667		0.0254445	0.0147441
284	Glutathione	GSH	C10H17N3O6S	0.3161	308.089	308.092	-3.1	0.0758063	0.0831444	0.0888961	0.0805286	0.0693276	0.077086	0.148011	0.212042	0.156555	0.271109	0.15397	0.134753	0.128528	0.252813	0.0522758	0.0334695	0.0308983	0.0468202	0.0284686	0.0621865	0.038449	0.130737	0.132518	0.0923488	0.183207	0.167794	0.136479	0.174974
236	Glutathione	γ-glutamylcysteine (γ-EC)	C8H14N2O5S	0.3212	251.07	251.07	-0.4										0.00473326	0.00550107	0.00370169	0.00432908	0.00638354								0.00670121	0.0120253		0.00475782	0.00450943		0.00530311
580	Glutathione	GSSG	C20H32N6O12S2	0.3262	613.161	613.16	1.1	0.0107679	0.0107645	0.00526436	0.00406772	0.00502721	0.00344531	0.0223105	0.0158712	0.00892723		0.00507384		0.00796504	0.022482	0.00260561		0.00306629	0.00328744	0.00254095	0.0068303		0.00569978			0.0354566	0.0339249	0.0268943	0.0574185
280	Glutathione	GSSG (M+2H)+2	C20H32N6O12S2	0.3325	307.082	307.084	-1.3	0.0202353		0.0232408	0.0242576	0.00877846	0.00907371	0.0454354	0.0173229	0.0138138	0.0499937	0.0199995	0.0350291	0.0168723	0.067545			0.00972016	0.0133059	0.00137512	0.00746917	0.00608879	0.0358992	0.0443405		0.0724041	0.0711064	0.0338357	0.0971817
1	Indole	2-dimethyl-pyrrolidine	C6H13N	0.6048	100.113	100.113	0	0.0267179	0.0459851	0.0289395	0.0226181	0.0283604		0.0139501	0.058216	0.0571294	0.0190911	0.0656607	0.0412485	0.0661749	0.0755868	0.0102419	0.0667435	0.0497626		0.0640032	0.0182491	0.04449	0.0306847	0.0579936	0.00547557	0.0314423	0.0249569	0.0315684	0.0345105
316	LOL PPE	Malyl sesamolinol (-malyl, -2xH2O)1	C20H16O5	3.0632	337.107	337.108	-0.4	0.0327458	0.0324448	0.0348407	0.0372681	0.0140491	0.0371638		0.00762414	0.00244389		0.0170974	0.0196961	0.0126151	0.0236212	0.0319161	0.0356256	0.0386405	0.0295364	0.0320704	0.010315	0.0102067	0.0143877	0.0184636		0.00720227	0.00252345	0.00914086	0.0108008
298	LOL PPE	Malyl sesamolinol (-malyl, -2xO, -CH2)	C19H16O5	3.0633	325.107	325.108	-0.2	0.0521683	0.0478151	0.0538419	0.0552592	0.0588323	0.0588898	0.0537801	0.0151258	0.0205642	0.0248722	0.0220967		0.0216903	0.0144111	0.0475892	0.0549474	0.0584601	0.0392333	0.0430057	0.0369714	0.0403459	0.0020856	0.0297567		0.0150944	0.0298132	0.0263783	0.0254701
351	LOL PPE	Malyl sesamolinol (-malyl, -H2O)2	C20H18O6	3.0664	355.118	355.118	-0.3	0.0257953	0.0268728		0.0119124	0.0292794	0.0277416	0.0261062	0.00925307			0.0110576	0.00976831	0.0122309	0.00219357	0.0243051	0.00320049	0.0317674	0.0222136	0.00259231	0.0207767	0.0021658	0.0109545	0.00686695	0.0134496	0.0062342	0.0141166	0.0147413
77	PPA/PPE	Coumaric acid	C9H8O3	0.3508	165.055	165.055	0.2	0.014135	0.0143409	0.00717535		0.00688092	0.0131424	0.023997	0.00776846		0.00178158		0.000928589		0.0131286	0.0853448	0.122973	0.0871511	0.0968268	0.0843994	0.070452	0.0565476
147	PPA/PPE	Sinapate frag. -H2O_1	C11H10O4	1.1487	207.065	207.066	-0.2		0.0413249	0.00672981		0.026192
159	PPA/PPE	Sinapate frag. -H2O_2	C11H10O4	1.2603	207.066	207.066	0.6			0.00729791		0.0247033	0.0837908		0.00794069	0.073108	0.0103567			0.0698482
155	PPA/PPE	Sinapate frag. -H2O_3	C11H10O4	1.3183	207.066	207.066	0.1	0.0600414	0.0117744	0.0384088	0.0841129
151	PPA/PPE	Sinapate frag. -H2O_4	C11H10O4	1.4386	207.066	207.066	0				0.0392063	0.000651832	0.0351406
47	PPA/PPE	Sinapoyl glucose (sinapate, -C2H6O3)	C9H6O2	1.4848	147.045	147.045	0								0.0454949	0.0535651	0.0534586	0.032351	0.00645412	0.0494031	0.0656766	0.031809		0.0315954		0.0158095				0.0684065	0.0585442	0.049478	0.0620997	0.0532139	0.0141204
156	PPA/PPE	Sinapoyl glucose (sinapate, -H2O)	C11H10O4	1.4859	207.066	207.066	0.3	1.08191	1.23875	1.34796	1.37848	1.24599	1.31642	1.23811	1.77191	2.00882	2.11838	2.19052	1.60613	2.00207	2.56148	1.17732	1.14532	1.24265	1.19536	1.19891	0.986244	1.04954	1.92001	2.48755	2.24415	1.89588	2.34155	1.99448	2.45915
199	PPA/PPE	Sinapoyl glucose (sinapate)	C11H12O5	1.486	225.076	225.076	-0.2	0.187978	0.251484	0.252164	0.264098	0.196536	0.247359	0.302368	0.300604	0.339532	0.40704	0.316099	0.259808	0.242538	0.430386	0.205292	0.171961	0.210343	0.187458	0.20058	0.141537	0.184639	0.315815	0.382022	0.300061	0.329037	0.430387	0.352465	0.421144
91	PPA/PPE	Sinapoyl glucose (sinapate, -H2O, -2xO)	C10H6O3	1.487	175.04	175.04	0.3	0.157129	0.165275	0.193108	0.196882	0.184574	0.187382	0.16005	0.265476	0.287437	0.298351	0.329833	0.242613	0.250073	0.374229	0.167549	0.171868	0.180119	0.175359	0.174943	0.142028	0.151266	0.265938	0.377998	0.341155	0.264051	0.328063	0.288889	0.354023
381	PPA/PPE	Sinapoyl glucose	C17H22O10	1.4878	387.127	387.129	-2.6	0.00283618		0.0100913	0.00339183	0.00509959	0.00165179	0.0065238	0.00445622	0.00988496	0.00641516	0.011156	0.00333602		0.0180625	0.00651232	0.00624506	0.00496098	0.000937326	0.00675617		0.00112244	0.011655	0.0131736		0.0127073	0.00670623	0.0123001	0.00692097
198	PPA/PPE	Sinapate	C11H12O5	1.5986	225.076	225.076	-0.5	0.0325455		0.0492059		0.0360929	0.0438128	0.0587312		0.00480137	0.0186474		0.0286504											0.0340121		0.0435282		0.0455951	0.050596
152	PPA/PPE	Sinapic acid ( -H2O)	C11H10O4	1.5997	207.066	207.066	0	0.222992	0.274385	0.330134	0.330008	0.287575	0.302074	0.290712	0.339176	0.376192	0.433883	0.399483	0.347027	0.392189	0.216197	0.250992	0.238257	0.0978902	0.266447	0.255617	0.229905	0.234108	0.347929	0.466875	0.414169	0.383773	0.448286	0.398411	0.463404
89	PPA/PPE	Sinapic acid ( -CH6O2)	C10H6O3	1.6001	175.04	175.04	0.1			0.0585898		0.0574418	0.0558126			0.0673244	0.0737104		0.0178783					0.0506203		0.0519642	0.018069		0.065779			0.0669824	0.0297587	0.0719839	0.0375509
153	PPA/PPE	Sinapate frag. -H2O_5	C11H10O4	1.7182	207.066	207.066	0	0.0447715		0.0671136		0.0519195		0.0444868	0.0617915	0.0553079	0.0618105		0.0529805	0.060121		0.0467186	0.0515303	0.0530842		0.0485112	0.0408774		0.0548008	0.104518		0.0566168		0.0626312	0.0744888
93	PPA/PPE	Sinapoyl alcohol (-CH4O)	C10H6O3	2.0133	175.041	175.04	1.5	0.0138691		0.00898926	0.0208131	0.00887883	0.0202579			0.00606871	0.0166595		0.00942623		0.00924786	0.0120058			0.0130738	0.00409233	0.00971025	0.00381614	0.0148145		0.0026876	0.00800906	0.010019	0.0187434	0.0231034
148	PPA/PPE	Sinapoyl alcohol	C11H10O4	2.0147	207.065	207.066	-0.2	0.0664169	0.0802711	0.0925887	0.101986	0.0955171	0.0977793	0.066942	0.0812798	0.0905363	0.075722		0.0714072		0.129944	0.066849		0.0521368	0.0682335	0.0573894	0.0536943	0.0484016	0.0772393		0.110627	0.0914316	0.113565	0.105803	0.114418
295	PPA/PPE	Sinapoyl malate cis (-H2O)	C15H14O8	2.1656	323.077	323.077	0.1	0.785396	0.917756	1.02833	1.06474	1.03422	0.94267	0.841746	0.56005	0.333111	0.421349	0.440198	0.449689	0.439816	0.715633	0.677348	0.76885	0.758648	0.598606	0.616797	0.550978	0.525712	0.36224	0.504948	0.355828	0.443964	0.583988	0.48672	0.48361
325	PPA/PPE	Sinapoyl malate cis	C15H16O9	2.1662	341.086	341.087	-0.8	0.241393	0.27171	0.307141	0.321432	0.323104	0.280502	0.29815	0.222849	0.123579	0.179294	0.194531	0.186943	0.0494691	0.263389	0.223141	0.251185	0.247516	0.212332	0.153387	0.186687	0.176278	0.115843	0.167015	0.163124	0.176875	0.208698	0.138864	0.158026
48	PPA/PPE	Sinapoyl malate cis (sinapate, -C2H6O3)	C9H6O2	2.1668	147.045	147.045	0.2	0.0348777	0.207759		0.207374	0.107589	0.0626347	0.0823556	0.213534	0.113339	0.117952	0.250699	0.115152	0.2224	0.269806	0.139986	0.227874	0.102753	0.220535	0.100754	0.0219868	0.0881594	0.10788	0.275417	0.233118	0.0394118	0.125076	0.118034	0.0355001
157	PPA/PPE	Sinapoyl malate cis (sinapate -H2O)	C11H10O4	2.1669	207.066	207.066	0.3	5.95914	6.1993	4.36399	7.40502	4.51253	6.74066	5.75618	6.38749	3.28737	5.3143	6.83329	5.69341	6.35725	7.76067	5.6039	6.90642	6.16067	6.00104	3.40852	5.33236	4.73178	5.26465	7.57785	6.52146	5.40806	6.46883	3.59995	4.16827
90	PPA/PPE	Sinapoyl malate cis (sinapate -CH2O)	C10H6O3	2.1671	175.04	175.04	0.2	1.00806	1.06153	0.71156	1.27484	1.29906	1.14186	0.929752	1.14466	0.973947	1.00103	1.29864	1.0974	1.17112	1.41644	0.969351	1.24127	1.08283	1.09906	0.58544	0.95558	0.830223	0.966471	1.43502	1.22819	0.997363	1.19489	0.676218	0.752797
359	PPA/PPE	Sinapoyl malate cis (Na, 23 adduct)	C15H16O9Na	2.1676	363.068	363.069	-0.7	0.101592	0.10256	0.123946	0.128905	0.143726	0.112363	0.0709467	0.139077	0.13645	0.132848	0.195115	0.152671	0.160728	0.1876	0.0991196	0.12716	0.122469	0.130482	0.0985738	0.112933	0.0882427	0.13629	0.19778	0.196366	0.135445	0.158471	0.138608	0.166615
9	PPA/PPE	Sinapoyl malate cis (sinapate, -C3HO3)	C8H6O	2.1677	119.05	119.05	0.3	0.0401765	0.0477293	0.0531733	0.104848	0.0565039	0.050552	0.0364559	0.0557062	0.0510685	0.0529325	0.112924	0.0564075	0.0969872	0.0669987	0.0439286	0.101531	0.0485318	0.100621	0.0466086	0.0396335	0.0788165	0.0589252	0.119721	0.109619	0.0495392	0.0565293	0.0831794	0.0553264
354	PPA/PPE	Sinapoyl malate cis (NH4, 18 adduct)	C15H19NO9	2.1683	358.113	358.114	-0.3	0.0377313	0.0427765	0.0477463	0.0398006	0.0449404	0.0362173	0.0764297								0.0453999	0.0384129		0.0352348
663	PPA/PPE	2-3,5-Bis(hexopyranosyloxy)-4-hydroxyphenyl]-7-hydroxy-5-oxido-3-chromeniumyl 6-O-(carboxylatoacetyl)hexopyranoside		2.2119	874.117			0.00402147	0.0109557	0.0144779	0.015147	0.0103217	0.0143513	0.0118471	0.00439582	0.00160541	0.0165741	0.001276			0.0119281	0.0172439	0.00469821	0.0129159	0.00787653	0.0166008	0.0167793	0.0129215			0.00108156	0.000835647	0.00476262	0.00374935	0.00447493
355	PPA/PPE	Sinapoyl malate trans (NH4, 18 adduct)	C15H19NO9	2.2231	358.114	358.114	0	0.13572	0.149978	0.16174	0.148498	0.147907	0.134188	0.27502	0.088614	0.0475721	0.0574056	0.0590793	0.0617695	0.0623441	0.0776072	0.136398	0.128602	0.0947845	0.11429	0.0740517	0.0674992	0.0653657	0.0428007	0.0671358	0.0445249	0.0501384	0.0611895	0.0550883
358	PPA/PPE	Sinapoyl malate trans (Na, 23 adduct)	C15H16O9Na	2.2232	363.068	363.069	-1	0.322792	0.329181	0.15017	0.4161	0.453505	0.37067	0.209052	0.34731	0.205574	0.34136	0.452628	0.380738	0.410516	0.494538	0.292539	0.39081	0.35993	0.353457		0.319584	0.259764	0.314531	0.473397	0.421057	0.337447	0.40094	0.219855
92	PPA/PPE	Sinapoyl malate trans (sinapate -CH2O)	C10H6O3	2.2233	175.04	175.04	0.3	0.429481	0.45439	0.458349	0.558515	0.445094	0.478244	0.414558	0.410361	0.337203	0.353328	0.428024	0.397599	0.423259	0.527766	0.393755	0.48931	0.432721	0.418452	0.320161	0.37052	0.320159	0.322402	0.504146	0.393485	0.366128	0.43498	0.327452	0.371914
8	PPA/PPE	Sinapoyl malate trans (sinapate, -C3HO3)	C8H6O	2.2235	119.05	119.05	0.1	0.0379274	0.0910984	0.0141805	0.0572027	0.0241974	0.10215	0.0775476	0.0966784	0.0329973	0.0399975	0.015754	0.0401151	0.0376215	0.0538527	0.0412187	0.0450305	0.0451261	0.0470306	0.0376268	0.0406051	0.0380159	0.035618	0.0287472	0.0390762	0.0386712	0.0178639	0.0386845
158	PPA/PPE	Sinapoyl malate trans (sinapate, -H2O)	C11H10O4	2.2236	207.066	207.066	0.3	2.40964	2.54479	2.53481	3.0003	2.59065	2.70791	2.52486	2.25423	1.47955	1.88223	2.23027	2.03159	2.25461	2.67757	2.14364	2.57809	2.38163	2.1627	1.75157	1.98112	1.76957	1.68897	2.53299	2.09627	1.90457	2.32084	1.70633
326	PPA/PPE	Sinapoyl malate trans	C15H16O9	2.2239	341.087	341.087	0.1	0.0192725	0.0818901	0.0380195	0.0983252	0.0954411	0.0836812	0.104866			0.0231068	0.0474767	0.049323	0.0473123	0.0643521	0.0629137	0.0366641	0.0143918	0.0575633	0.0527569	0.0497037	0.0468233			0.0353006	0.0430999	0.0515536	0.0444308	0.0475538
49	PPA/PPE	Sinapoyl malate trans (sinapate, -C2H6O3)	C9H6O2	2.2247	147.045	147.045	0.2	0.195444	0.107198	0.0372228	0.150305	0.0537489	0.141876	0.201944	0.0956786	0.0869973	0.0991113	0.102059	0.105005	0.0957997	0.136092	0.0589961	0.112737	0.104946	0.127519	0.0526849	0.0999259	0.07277	0.0941972	0.112966	0.091955	0.103675	0.103905	0.0807078	0.0491663
46	PPA/PPE	Sinapate (-C2H6O3)	C9H6O2	2.2548	147.044	147.045	-0.1		0.0394807	0.0402836	0.0609373		0.0604602	0.0534896		0.0301346	0.0393927	0.0158117	0.0278	0.00471638		0.114307	0.0198727	0.0269157	0.0585663	0.0151239	0.0358825	0.0964393	0.0346205	0.00579455	0.0119972	0.0170265	0.0117625	0.0254669	0.022202
353	PPA/PPE	N-(3-Oxo-2-(2E)-2-penten-1-yl cyclopentyl acetyl)phenylalanine		2.407	358.111	358.114	-3	0.0185739	0.020819	0.0181855	0.0304933		0.0222802	0.0105047	0.0350834	0.0201917	0.0153091		0.039527		0.0422348	0.023632	0.0271696	0.00217224	0.00313897	0.026387	0.0268373	0.0218605	0.0311645	0.0600373	0.0196533	0.0133327		0.0389079	0.0479845
370	PPA/PPE	(4E)-4(2E)-2-1-Carboxylato-2-(4-hydroxyphenyl)ethyl]iminoethylidene]-1,2,3,4-tetrahydro-2,6-pyridinedicarboxylate		2.4081	372.076			0.772799	0.688032	1.00287	0.989059	1.06111	0.801404	0.430238	1.39507	1.73403	1.4459	2.20854	1.46661	1.7617	1.77204	0.855911	1.15389	0.884435	1.1468	0.930401	0.945998	0.804898	1.43045	2.31333	2.33221	1.37171	1.54657	1.5423	1.76819
96	PPA/PPE	7-methoxy coumarin	C10H8O3	2.4631	177.055	177.055	0	0.0801279	0.0881152		0.105606	0.097005	0.0956929	0.0851559	0.191217	0.167631		0.264308	0.123957	0.252868	0.171358	0.0859949	0.14918	0.0952587	0.131589		0.100344	0.0841735	0.141446	0.299125	0.266293	0.119913	0.189462
149	PPA/PPE	Sinapate frag. -H2O_6	C11H10O4	2.6922	207.065	207.066	-0.2	0.0655128	0.0809598	0.0935574	0.106113	0.0827739	0.099792	0.0794345	0.151189	0.128122	0.148666	0.160697	0.115517	0.108824	0.220402	0.0727957	0.0243906	0.0651075	0.0988601	0.0571069	0.0686468	0.0811866	0.133858	0.15928	0.138342	0.135429	0.150328	0.136568	0.150702
88	PPA/PPE	Feryloyl quinic acid 1 (frag, -C7H14O6)	C10H6O3	2.9618	175.039	175.04	-0.3		0.0127245		0.021729	0.0221302			0.00816401	0.0321354	0.0147479	0.00795294	0.0225799	0.0182454	0.0346203	0.0107006			0.0173128	0.0131721	0.00963732	0.00562591	0.00873807		0.00376754	0.0238032		0.00406496	0.0365103
154	PPA/PPE	Feryloyl quinic acid 1 (frag -C6H10O5)	C11H10O4	2.9633	207.066	207.066	0	0.0752253	0.106314	0.123375	0.181165	0.102621	0.132476	0.0839797	0.160411	0.257784	0.246708	0.244253	0.163023	0.176427	0.272631	0.110214	0.0807899	0.0795295	0.149551	0.101332	0.087676	0.115632	0.221797	0.226958	0.190634	0.189002	0.210067	0.195386	0.229874
365	PPA/PPE	Feryloyl quinic acid 1	C17H20O9	2.9633	369.118	369.119	-0.5	0.0740604	0.111072	0.158264	0.227464	0.123609	0.144071	0.133056	0.163996	0.302321	0.30402	0.24759	0.196987	0.137132	0.31207	0.112655	0.0775451	0.0999861	0.158982	0.122999	0.0845666	0.133768	0.227033	0.220366	0.168841	0.21518	0.217432	0.23457	0.271684
150	PPA/PPE	Feryloyl quinic acid 2 (frag -C6H10O5)	C11H10O4	3.3331	207.065	207.066	-0.2	0.0248065	0.0698762	0.0656099	0.091825	0.0530107	0.0697539	0.0457549	0.0853868	0.109066	0.0984648	0.0612572	0.081257		0.118874				0.0669223	0.0227559		0.052201	0.0370194			0.0912609		0.0413497	0.0916937
364	PPA/PPE	Feryloyl quinic acid 2	C17H20O9	3.3336	369.116	369.119	-2.6											0.0173008	0.0138854		0.0181317
384	Unknown	UK1		0.2592	391.12			0.0347416	0.00885618	0.0101892	0.0132847	0.0151044	0.0144265	0.018506	0.0391037	0.0426939	0.0527045	0.0312193	0.0265238		0.0198901	0.00815558	0.0217911	0.0147286	0.0136491	0.0368547	0.028246	0.00740008			0.0127421	0.0361035	0.0197536	0.0233138	0.0595415
328	Unknown	UK2	C16H21O8	0.2603	342.133	342.132	1.3	0.00314564	0.0116812	0.00486621	0.00640494	0.0364598	0.00420012	0.00910039		0.0117084	0.00443752			0.0130957		0.0111312			0.0133371	0.00622697	0.00719221	0.00669634
18	Unknown	UK3		0.2678	129.015			0.0469025	0.087864		0.0531383	0.0367253	0.0535801	0.0251195	0.0813725	0.136766	0.0563771	0.069564	0.0685719	0.0616311	0.106138	0.0137725	0.0574238	0.0513238	0.0600951	0.0574405	0.0697548	0.0528611	0.0847466	0.157821	0.128201	0.0867162	0.21487	0.0997362	0.0641445
225	Unknown	UK4		0.2679	242.001
195	Unknown	UK5		0.2723	225.01																	0.0288977	0.0578039	0.0302719		0.0366634	0.0265222	0.0253067
133	Unknown	UK6		0.2896	199.012			0.028066	0.0236409	0.0278264		0.0524796	0.0470656	0.00114489	0.0384122	0.00468338	0.0622072	0.0101622		0.00480411		0.0226747	0.025585	0.0220847	0.0293798	0.0278767	0.0243215	0.0318619	0.0296623	0.0595073	0.0886564	0.00387688	0.0415637	0.00565766	0.0375902
17	Unknown	UK7		0.3075	129.013			0.00908969			0.0648826	0.0463094		0.0256955	0.0104436	0.0580748	0.0271487	0.113861	0.0694631	0.0756849	0.0804347	0.0517758	0.06258	0.0507855	0.063349		0.0525428	0.00422125	0.0744066	0.163971	0.118532	0.0815827	0.101765	0.0462022
168	Unknown	UK8		0.3107	212.06			0.0416003	0.0208181	0.0179606	0.0304054	0.0490875	0.0233134	0.0232542	0.0459964	0.0651464	0.0494053	0.0793943	0.06484	0.0459606	0.0669444	0.0546466	0.00309306	0.0198903	0.0267924	0.0221963	0.0474724	0.0315732	0.0314211		0.052835	0.0507698	0.0552505	0.0244535
37	Unknown	UK9		0.3121	137.002			0.0512253	0.0223058	0.0112755	0.0326818		0.0563876	0.0263409		0.096987	0.0192989	0.00788922				0.0582568	0.00406151	0.0603867	0.0879454		0.0351799		0.115036	0.100875	0.11694	0.0406633		0.0404176	0.0124553
335	Unknown	UK10		0.3138	348.071			0.0261848	0.0157837	0.0232704	0.0218476	0.022884	0.0210436	0.0203131		0.0171342	0.017995		0.0220164	0.01001		0.0193521	0.0476451	0.0286315	0.0200651	0.0243322	0.0286724	0.0230037		0.0266324		0.0284246			0.0190629
126	Unknown	UK11		0.3139	196.049			0.049406	0.0595528	0.0592345	0.0445435	0.0562443	0.0508169	0.048264	0.0856778	0.0601175	0.0780714		0.0562009	0.0674058	0.097763	0.0591847	0.0703621	0.0851333	0.061882	0.072918	0.0540292	0.0396398	0.0538571	0.0804626	0.0832738	0.0658663	0.0811569	0.0391531	0.0778686
208	Unknown	UK12		0.3142	233.058										0.0216746		0.0253583		0.0147126	0.007094	0.0419787
470	Unknown	UK13		0.3155	460.024			0.0180834	0.0148338	0.0184767	0.0168745	0.0188155	0.0185307	0.00869564	0.028762	0.0149436	0.0254216	0.0197165	0.0166528	0.0188374	0.028078	0.0171271	0.0102229	0.0221956	0.0148547	0.0225884	0.0195607	0.0171005	0.0124076	0.0235299	0.0060972	0.00852023	0.0151153	0.019638	0.0215314
56	Unknown	UK14		0.3166	150.056			0.00788536	0.00920995	0.0102807	0.0119173	0.00507329	0.00448051	0.0130895	0.00342354	0.00938664	0.00477878	0.0138659	0.0126913	0.00435721		0.00336732	0.0109015		0.00927787	0.00799595	0.00445136	0.00268374		0.0221557		0.00922919	0.0155749	0.0148207	0.0155865
484	Unknown	UK15		0.3167	476.007			0.0160353	0.015692	0.0182148	0.0163679	0.0203572	0.0194676	0.0240416	0.0293201	0.0180658	0.0283557	0.0260319		0.0235542	0.0321927	0.0152075	0.0191705	0.0242226	0.0188398	0.0220761	0.0190452	0.017456		0.022416	0.0218771	0.0203552			0.0216785
352	Unknown	UK16		0.3169	358.1			0.0311666	0.0336692	0.0352514	0.0288941	0.0323855	0.0354485	0.0435359	0.0437409	0.0297026	0.0377904	0.0304749	0.0343525	0.0337292	0.0567641	0.0380722	0.043542	0.0577502	0.0354026	0.0417416	0.0349983	0.0396697	0.0328907	0.0321648	0.0314301	0.0322321	0.0413425	0.035389	0.036278
7	Unknown	UK17		0.317	118.087			0.0143834	0.0157649	0.0132405	0.0193131	0.017762	0.0188836	0.0130277	0.00779582	0.011564	0.0247698	0.0115093	0.00846197	0.0125957	0.0320377	0.0209089	0.0263012	0.0219771	0.0278864	0.0218498	0.0193378	0.0200404	0.0350753	0.0126288	0.0189645	0.0349959	0.0431018		0.00937389
99	Unknown	UK18		0.317	179.049			0.0117144	0.0147327	0.0132803	0.0134427	0.00653939	0.0141468	0.0274376	0.0431883	0.0259612	0.0498694	0.0272109	0.0244552	0.00687188	0.043481	0.0089706	0.0057797	0.00388717	0.00879594	0.00544256	0.0136	0.00623499	0.0232259	0.00954963	0.0159319	0.0356949	0.0339371	0.0280131	0.0309721
196	Unknown	UK19		0.317	225.011
544	Unknown	UK20		0.317	555.135			0.00298144	0.0051074	0.00321878	0.00286808	0.00351319	0.00498299	0.00831688	0.00400884	0.00246271	0.00407643	0.00189664		0.000430832	0.00494625	0.00865959	0.0107334	0.0137265	0.00772855	0.0113983	0.00728711	0.00755917	0.00484269	0.00297627	0.00209695	0.00321188		0.00290124	0.00280658
396	Unknown	UK21		0.3171	396.055			0.0271438	0.0268509	0.0318517	0.0278003	0.0314132	0.0313489	0.0395237	0.040744	0.0234742	0.0436692		0.0291022	0.032187	0.0462239	0.0302597	0.0332968	0.0410126	0.0334393	0.0369932	0.0320131	0.0274725	0.0295609	0.0385363		0.0295301	0.0379604	0.0321255	0.0337152
305	Unknown	UK22		0.3176	332.065			0.0202943	0.0228935	0.029789	0.0199801	0.0298487	0.0216529	0.0133314	0.0153616	0.012104	0.0163107	0.0153248	0.0143617	0.00858561	0.0215616	0.00306843	0.00869613	0.0129581	0.00941275	0.00612597	0.00669535	0.00585694	0.017489	0.021653	0.0107746	0.0181041	0.017961	0.0201129	0.031122
442	Unknown	UK23		0.318	438.054			0.00726396	0.00191219	0.00498249	0.00724861	0.0080093	0.00278104	0.0161254	0.00885624		0.00865108	0.0067472	0.00444354	0.00471036	0.00216887			0.012734	0.00730434		0.00772154	0.00855462	0.0037552	0.0095696	0.00515152		0.00525466	0.00774033
632	Unknown	UK24		0.3191	745.138			0.00442137	0.00686886	0.00506804	0.00260907		0.00480048	0.017026	0.0127883	0.00583922	0.0152003	0.00181387	0.00303136	0.00333192	0.014832	0.00426643	0.000988682	0.00231007	0.00221342	0.00177198	0.00319586	0.00399866	0.00508864	0.00272475	0.00111093	0.0101783	0.00289269	0.00772503
288	Unknown	UK25		0.3196	314.051			0.0199307	0.0179416	0.0245733	0.0152679	0.0323674	0.0177302	0.0212797				0.0183779		0.0189818	0.0209711	0.0174353				0.00847078	0.00843514		0.0176439	0.0291486		0.016634	0.0123523		0.0300562
57	Unknown	UK26		0.322	152.057						0.0171362		0.01972	0.0236703
307	Unknown	UK27		0.323	332.133			0.0190663	0.0423055	0.0457312	0.010293		0.0451978	0.0524406	0.0487027	0.0459809	0.0528754	0.0498083	0.0459593	0.0390269	0.0553909	0.0431394	0.0389549	0.0441971	0.0446436	0.0408941	0.0410382	0.039363	0.0479003	0.0548073	0.0547689	0.0469122	0.0518655	0.0189425	0.0569685
266	Unknown	UK28		0.3496	295.009			0.0176705	0.0271369		0.0178546		0.0219881	0.0399797	0.0180261				0.021431	0.0280356	0.0654407		0.0073903	0.00772862	0.00350527		0.00991663		0.0190242	0.041851		0.0217411	0.0133425
306	Unknown	UK29		0.3534	332.132			0.00958456	0.0134056	0.0148239	0.0164871	0.0109648	0.0111122	0.0169156	0.011213	0.00975211	0.0174905		0.0135784	0.0131721	0.0121304	0.00190411	0.00758091	0.0111026	0.0108549	0.00912415	0.00932583	0.0109759	0.00872708	0.0156529	0.0122835	0.00749407	0.00628547	0.0145877	0.0101087
205	Unknown	UK30		0.3535	228.077			0.00822973	0.00184451	0.0157786	0.00344772	0.00729145	0.0112732	0.0401206	0.0156243		0.030165	0.0082937	0.0046523	0.0115845	0.0571018	0.00313361	0.0178122	0.00963048	0.00916473	0.00654458	0.0142865	0.00491632	0.0106256	0.0343593		0.0200437		0.0258028	0.0169729
12	Unknown	UK31		0.355	123.044																	0.0244828	0.0395327	0.0120233	0.032691	0.0261041	0.0260437	0.0198277
194	Unknown	UK32		0.3553	225.01			0.0118079	0.00839487	0.0277029	0.00142027		0.00960545		0.00988253		0.0642474			0.144839	0.00215302	0.0345081			0.0720091		0.0539422	0.0336204	0.0409049	0.00599553			0.0480107
50	Unknown	UK33		0.3557	147.046																	0.022498	0.0194446	0.0281643	0.0299991	0.0223731	0.0214605	0.016127
31	Unknown	UK34		0.3916	132.103			0.00609907	0.00581622	0.00195773	0.00701841	0.00124882	0.00851687	0.0105981	0.0115135	0.0111883	0.0223354	0.0145386	0.00862414	0.0101092	0.0152154	0.0239547	0.0338289	0.0224722	0.0257947	0.0178283	0.024257	0.0149423	0.014274	0.0201483	0.0154988	0.0131957
30	Unknown	UK35		0.4334	132.102			0.00492551	0.0218025	0.0520223	0.0249868	0.0569493	0.0383666	0.0257518	0.0841419	0.00407565	0.030502	0.037876		0.0317613	0.13411	0.193972	0.265845	0.0877587	0.207569	0.176644	0.0321088	0.148133	0.0991797	0.0086434	0.0854218	0.00688544		0.00477413	0.00949603
45	Unknown	UK36		0.5057	146.064			0.0840338	0.0504239	0.0489588	0.099875		0.091763	0.0608186	0.0133814	0.0609513	0.10223	0.0133519	0.0662304	0.0140398	0.0124963	0.0540353	0.00680291	0.0126972	0.00672934	0.0489375		0.0268498	0.0663076	0.106231	0.0175434	0.0775009	0.124016
14	Unknown	UK37		0.509	124.04			0.00955241	0.0173316	0.00832089	0.0310954	0.0395206	0.00964722	0.0519411	0.0100009	0.00262192			0.0163339	0.0159365	0.0152627	0.00691808	0.0296505	0.00765207	0.00541758		0.00327032	0.0067637	0.0126841	0.0144298	0.00902525		0.070231	0.0117533	0.0202874
201	Unknown	UK38		0.5329	226.072			0.00254397	0.00229754	0.00314182			0.018251	0.0269678	0.0162598	0.00354826	0.00277875	0.0185472	0.00480941	0.0208677		0.0169494	0.0218403	0.0276112	0.024875	0.0249904	0.00651356	0.00332175	0.00723832	0.021755		0.00378191	0.0159674	0.00337926	0.00215714
278	Unknown	UK39		0.552	306.103			0.00191005	0.00305875	0.0436201	0.0444571	0.0110828	0.00266934	0.00193317	0.00883909	0.0399413	0.00520247	0.0621057	0.0471277	0.0163245		0.0266339	0.00221133	0.0103441	0.0270881		0.00416971	0.0335938		0.0581147		0.0403125	0.00412953	0.00856979	0.0138924
530	Unknown	UK40		0.5627	538.127			0.00609779			0.00851324	0.0242056	0.0085765	0.0251362	0.0356939	0.0137466	0.00498696	0.00825558	0.0310442	0.0310208		0.00727913	0.00849573	0.00895974	0.00708337	0.00434011	0.00817255	0.0217112	0.00969056	0.0464869	0.0255307	0.0335124	0.0434689	0.0382836	0.0108342
44	Unknown	UK41		0.5635	146.064			0.0289102	0.165366	0.108189	0.197138	0.0443475	0.187768	0.216472	0.050644	0.160266	0.104	0.246252	0.116896	0.196378		0.0924151	0.042908	0.0871531	0.0362075	0.0404486	0.0904068	0.0258826	0.157593	0.144125	0.0623698	0.162833	0.227199	0.0925072	0.0703558
58	Unknown	UK42		0.5641	152.072			0.0676068	0.0152493	0.0624201	0.0729486	0.0674254	0.0773569	0.0665399	0.105464	0.0868718	0.012177	0.163308	0.0675983	0.120867	0.0329849	0.00241987	0.00691339	0.0329128	0.0582372		0.00819976		0.0241369	0.214459	0.217454	0.0922252	0.119669	0.100242	0.0175478
103	Unknown	UK43		0.575	180.067			0.0556013	0.0569543	0.0511687	0.0676696	0.0636279	0.062414	0.0667356	0.00314146	0.0316783	0.0121013	0.0620631	0.0281005	0.0289062		0.00316596	0.0742046	0.043511	0.0550488	0.0362481	0.0391368	0.0522815
200	Unknown	UK44		0.5755	226.072			0.0673508	0.0680537	0.0779883	0.0920128	0.0522396	0.0765447	0.101245	0.0653995	0.0184314	0.0133104	0.0675345		0.0630263		0.0771369	0.0793695	0.0852047	0.0729091	0.00951271	0.0670511	0.0622088	0.061805	0.0186707	0.0680048	0.00376471	0.056488	0.0239536	0.00405115
76	Unknown	UK45		0.59	164.071			0.0401563	0.0326176	0.0433979	0.00915355	0.0327331	0.0417034	0.0447554	0.00669144	0.0373775	0.0192115	0.0129847	0.00499438	0.0330547	0.0443823	0.0308167	0.00318026	0.0173395	0.00391952	0.0375282	0.0129087		0.0541306	0.0671337	0.0191889	0.00225527	0.0511046	0.0318887	0.00866326
223	Unknown	UK46	C10H9NO6	0.6473	240.05	240.051	-0.3	0.133292	0.139041	0.155775	0.222781	0.131495	0.187463	0.132822	0.13137	0.147633	0.140701	0.176625	0.163543	0.135583	0.145455	0.128226	0.118339	0.0964391	0.140582	0.130487	0.115119	0.128972	0.168301	0.151282	0.00844106	0.126974	0.180241	0.0370088	0.194905
27	Unknown	UK47		0.6497	131.05			0.0012065		0.0139417	0.00197879	0.00784545	0.0220085	0.00713631	0.00142094		0.0021379	0.00206077	0.0134406	0.00452039	0.00958789	0.0375054	0.0491699	0.0379254	0.0431099	0.00353753	0.00396748	0.0131816			0.00644352	0.00454742	0.0110635	0.0066881	0.0109204
391	Unknown	UK48		0.6963	394.129			0.00491457	0.0416097	0.0511194	0.0078881	0.0105663	0.054727									0.0425024	0.00706931	0.0726619	0.0126665	0.0119179	0.0473753	0.0413293
215	Unknown	UK49		0.8821	238.094			0.00680804	0.00523889	0.00263237			0.00260643	0.00835386	0.00444107				0.00600308	0.00600955		0.00948649	0.00324898	0.00604074	0.00669716	0.00934175	0.00286918	0.00708095		0.00441553	0.00110867		0.00579039
74	Unknown	UK50		0.8908	160.079			0.0540836	0.0507963	0.0630654	0.0594347	0.0575932	0.0239405	0.0622543		0.0363185	0.0148896	0.0329341	0.0266094		0.00407484	0.0270079	0.0414554	0.0344262	0.0451194		0.0242626	0.00873949	0.0386258	0.00744265		0.00270357	0.0368776		0.0388847
469	Unknown	UK51		0.9065	460.007			0.020661	0.0336003	0.0119689	0.02127	0.0174573	0.00245461	0.0487625	0.0430617		0.00590189	0.0175317	0.0197602	0.0034634	0.0283817	0.0617469	0.0564499	0.00349452	0.0394034	0.0021491	0.00273091	0.0510975		0.0135508		0.0159065	0.0262172	0.0142972
102	Unknown	UK52		0.9068	180.052			0.0139661	0.00246429	0.0105178	0.0146988		0.0188365	0.04361								0.0408345	0.0333896	0.028591	0.0211313		0.0305171	0.0236527
336	Unknown	UK53		0.9103	348.112				0.0124381	0.00517318	0.00165864			0.00113936								0.0214465	0.0163088	0.0204086	0.0192832		0.0177927	0.00250414
28	Unknown	UK54		0.9116	132.048			0.010087	0.00276843		0.00959014	0.0104898	0.00445947	0.0173125								0.0197615		0.0248704	0.0054491		0.0163249	0.0197658
296	Unknown	UK55		0.9121	324.095					0.00997882			0.00174299	0.00170027								0.0225279	0.00807019	0.0313572	0.00685592	0.0213024	0.00729788	0.0250325
75	Unknown	UK56		0.9122	162.041
327	Unknown	UK57		0.9123	342.103
418	Unknown	UK58		0.9142	419.135			0.0163766	0.00790686	0.0149938	0.022572	0.0058597	0.018673	0.0207075	0.000912627	0.0036129	0.00454858	0.000962829	0.0139891	0.00251401	0.0110806	0.0198904	0.00969926		0.00278444	0.00948739	0.00655141	0.013412	0.0123471	0.0152939		0.00519007			0.0111549
394	Unknown	UK59		0.9143	395.013			0.000968534	0.0136026		0.00177461	0.0101414	0.00350746	0.0182684			0.0106627	0.00459598	0.0115358	0.00170904	0.0141512	0.00663106	0.0052347	0.00197747	0.000945953		0.014714
268	Unknown	UK60		0.9804	298.098				0.0195685	0.0193226	0.00229685	0.0179048	0.0195963	0.00733299	0.0257223	0.00369637	0.0110475	0.00369374	0.0273764	0.00434002		0.0110704	0.00546914	0.0287684		0.0245707	0.00289901	0.0230071	0.0283444	0.0152773	0.0444723	0.0382924	0.0441702	0.0322342	0.016714
43	Unknown	UK61		0.9825	146.061			0.039774	0.0568528	0.0480647	0.0481278	0.0373244	0.0764783	0.0592478	0.0298315	0.00358759	0.0194946	0.0480561	0.00432172	0.0144588	0.0330958	0.157303	0.20065	0.141794	0.156129	0.0587568	0.110703	0.100665	0.0288919	0.00229373	0.00256107	0.0353643	0.0419447	0.0165964	0.0331484
146	Unknown	UK62		0.9851	207.06				0.0294238	0.0311531	0.0450641			0.0347069	0.0645885	0.0409153	0.0451172		0.0424968		0.0721496	0.0618291		0.0453706		0.00693514	0.0339766	0.0110854	0.0513725		0.0366652	0.00646236	0.0623162	0.00661957
491	Unknown	UK63		0.9864	487.019			0.0132587		0.00128526	0.0166032	0.00276184	0.00110733	0.00395891	0.00202796	0.0101852	0.0148937	0.00715707	0.0251479	0.00311226	0.0263536	0.00140155	0.00775385	0.00179284	0.0173409	0.0148231	0.0174544		0.0020547	0.00368576	0.00112739	0.00241369	0.00160044	0.0140049
21	Unknown	UK64		0.9872	130.066			0.00230995		0.00151654	0.0129292	0.0142695	0.00494495			0.00753207	0.0160339	0.00503373	0.00415117	0.00931825		0.0179059		0.0178379	0.00722786			0.0125482	0.00397315	0.0214402	0.00661458	0.0274703		0.0302513
40	Unknown	UK65		0.9872	144.08				0.0097045	0.00109649	0.000660842	0.00473402		0.0043286	0.00283075		0.00632484	0.00807468			0.00515205	0.0177172	0.00456316	0.00986082	0.0251043	0.00844846	0.00701499	0.0172887
323	Unknown	UK66		1.0236	341.084				0.0041717		0.00974672		0.0147081		0.00371364					0.0484626	0.0185265									0.00774897		0.00348667		0.0174583
5	Unknown	UK67		1.0391	114.092			0.0332972	0.0333566	0.0429033	0.0400436	0.0418087	0.0408046	0.0275404	0.0517311	0.0658832	0.0637362	0.0669139	0.0593346	0.0436024	0.072678	0.0432161	0.0476388	0.0431788	0.0563152	0.019691	0.0380545	0.0325717	0.0292652	0.0378283	0.0909386	0.0563996	0.0656461	0.0696374	0.0744284
489	Unknown	UK68		1.0395	485.118			0.0657354	0.0769361	0.0763546	0.0239748	0.0176027	0.0828446	0.114569	0.0982942	0.0721421	0.0833613	0.0924347	0.0582109	0.0581391	0.130236	0.0628004	0.0633053	0.0880538	0.0689585	0.0655811	0.0572127	0.057834	0.0870359	0.118033	0.101915	0.126267	0.153798	0.119323	0.142591
304	Unknown	UK69		1.0397	331.162			0.011905	0.0168438	0.0143527	0.0157373	0.0140149	0.0140381	0.0160499	0.0183726	0.0161815	0.00488012	0.00499875	0.0162345	0.0133748	0.0167797	0.011902	0.00958397	0.012477	0.0162581	0.0181723		0.0157038	0.0147987	0.0213137			0.0239531	0.0208242	0.00945752
145	Unknown	UK70		1.0427	207.06						0.0980291	0.0767148		0.136093	0.166468	0.102646	0.160028	0.111182	0.154011	0.153966	0.207914	0.119833	0.0825113	0.150853	0.123621	0.0792868	0.11975	0.124188	0.137102		0.112178	0.125784	0.0165533	0.0645623
363	Unknown	UK71		1.0437	369.11			0.00386684	0.0150415	0.0143037	0.00488514		0.020238	0.0313465								0.0109555	0.0111054				0.0085969
22	Unknown	UK72		1.0438	130.066			0.0129795	0.0456663	0.0354064	0.0169198	0.0394409	0.019351	0.0526352		0.0550657	0.0872754	0.00338	0.0676609	0.0241918	0.120961	0.0674505	0.0177187	0.0593592	0.0659775	0.0418858	0.0674731	0.0625451	0.0288089	0.0332058	0.0799385	0.0241422	0.085429
490	Unknown	UK73		1.0441	487.015			0.0293493	0.0320526	0.0266288	0.00994926		0.0144743	0.0303382	0.0183299	0.0292191	0.0173923	0.0353035	0.0571117	0.0558774	0.0393102	0.0460475	0.0183477	0.0536146	0.016982	0.0343193	0.0155265	0.0473534	0.0160792	0.0211823	0.046027	0.0452782	0.018663	0.0438471	0.0271181
338	Unknown	UK74		1.1328	349.149			0.0204245	0.0165647	0.0174039	0.00959376	0.0282116	0.0243118	0.0284894	0.00681733	0.0473317	0.0167828		0.0700792	0.0523959	0.0693282	0.0148616	0.011426	0.0105506	0.0225796	0.0121458	0.0110115		0.0743454	0.0288054	0.0135225				0.00319059
26	Unknown	UK75		1.1334	131.05			0.015903	0.0122597	0.0172474	0.0302229	0.0110915	0.0211458	0.0312758	0.0252616	0.0393746	0.05069	0.0379653	0.0606563	0.00346318	0.0579877	0.013336			0.0191692	0.00435413	0.0120969	0.0189804	0.0599548	0.0373685		0.0349091	0.00381266	0.032982
253	Unknown	UK76		1.1335	277.165			0.0560688	0.0714447		0.0412969	0.0694413	0.0784924	0.0656918	0.0293759	0.0177779	0.027134		0.0281826	0.00665692		0.0510583	0.0287917	0.0641829	0.026919	0.055092	0.0452561	0.0200804	0.0126295	0.00886466	0.0378661	0.0208688	0.0317281	0.0151261
63	Unknown	UK77		1.1618	155.155			0.290435	0.310789	0.144781	0.15289	0.0543857	0.351598	0.0559954	0.205984	0.342163	0.158709	0.140259	0.0318882	0.678293	0.799129	0.445851	0.526313	0.113045	0.203782	0.389138	0.18865	0.275128	0.395059	0.562573	0.667612	0.33757	0.423338	0.259958	0.681735
265	Unknown	UK78		1.1655	294.104			0.0165227	0.0149711	0.0220071	0.00784295	0.00926391	0.00471608	0.0212202		0.00654276	0.00896555	0.00290185	0.0120855	0.0103411	0.0127463	0.00205483	0.00877224	0.00488442		0.00564557	0.00159351		0.0132131		0.0163644	0.00709984	0.0120452	0.0106583
66	Unknown	UK79		1.1758	158.096			0.0307822	0.0301556	0.0357785	0.0360462		0.0328629	0.0241268	0.0483865	0.0186522	0.00427634	0.00534718	0.00844813	0.0552336	0.0628172		0.0430683	0.00880081	0.00532119	0.0306452	0.0315268	0.0258077		0.0217889		0.0427013	0.0466947	0.01901	0.0575845
238	Unknown	UK80		1.1932	252.108			0.0114765	0.00996665	0.00723182	0.00778578	0.00818939	0.00951403	0.0095269	0.0039771	0.00690614	0.00990159		0.011621	0.00147354	0.0135084	0.0101556		0.0016964	0.00987461	0.0205084	0.00681	0.0123162	0.00782706			0.00232177	0.00531617	0.00597117
413	Unknown	UK81		1.2377	414.16			0.0120025	0.00389473	0.0152793			0.0154013	0.0220254	0.0140408				0.00543665	0.0083923	0.0152207	0.0176616	0.00826225	0.0147739	0.00773286	0.00442938	0.0076417	0.0103472
540	Unknown	UK82		1.2377	548.036			0.0117495	0.0159991	0.00824251	0.0139854		0.0166086		0.012793	0.00503965			0.0119066	0.00760229	0.0148527	0.0116409	0.0141606	0.0163033	0.00777151	0.0016727	0.0150958	0.0091842	0.00874575	0.0073013		0.00837042	0.00605206
138	Unknown	UK83		1.2379	202.127			0.0170004	0.00644475	0.0187297	0.0193233	0.013751		0.0251543	0.0246553		0.0263437	0.00570416	0.0198384	0.0222535	0.0212773	0.0283206	0.0241088	0.0263491	0.0015918	0.0255148	0.0129746	0.024672	0.0142597			0.0174788	0.0223122	0.0117483
526	Unknown	UK84		1.2379	532.066			0.00261675	0.0204238	0.0205634	0.00587501	0.0204556	0.0249624	0.0278935		0.00263112	0.00626536		0.0267509	0.00887358		0.0298225	0.0149466	0.0296249	0.00711456	0.027728		0.020363	0.00742599	0.0214729		0.00606431	0.0200439		0.0166819
239	Unknown	UK85		1.2381	252.109			0.0456894	0.0482029	0.0455547	0.0453283	0.0408049	0.0548491	0.0700002	0.0554719	0.0313207	0.00559257	0.0191053	0.0495604	0.0499774	0.0633847	0.0637716	0.054034	0.0174687	0.0529692	0.0574193	0.0488157	0.0509061	0.0437016	0.0293254	0.0127502	0.00349068	0.0469555	0.0335388	0.0314038
197	Unknown	UK86		1.2852	225.039			0.00395343	0.00281787	0.00438712		0.0179143		0.008403	0.00323926			0.00524621	0.0029341	0.00377681		0.0046316	0.00439648		0.00293309		0.00124099	0.0131273
25	Unknown	UK87		1.3174	130.16			0.0348606	0.0344666	0.0383488	0.0423565	0.0228045	0.039482	0.0294513	0.044189	0.00572562	0.0488168	0.0614154	0.0416516	0.0503417		0.0425361	0.0542476	0.0459645	0.0495185	0.049924	0.0385515	0.0372356	0.024898	0.0281089	0.082212	0.0291108	0.049813	0.0456595	0.072641
169	Unknown	UK88		1.3201	212.129			0.0366124	0.0349733	0.0436391	0.0533599	0.0511685	0.0449962	0.0376655	0.051331	0.0514208	0.070157	0.061251	0.0659253	0.0683445	0.0731905	0.0439929	0.0526301	0.0407595	0.0488528	0.0244892	0.0416645	0.0428402	0.0702024	0.075314	0.044542	0.0611744	0.0636302	0.0601889	0.0706975
207	Unknown	UK89		1.3206	229.155			0.115448	0.105507	0.126369	0.156198	0.149335	0.130973	0.135589	0.156885	0.156101	0.20306	0.176788	0.190273	0.195329	0.200304	0.134771	0.147763	0.123935	0.12919	0.125596	0.110158	0.122453	0.197956	0.219071	0.129921	0.168072	0.176758	0.177581	0.185098
521	Unknown	UK90		1.3349	526.23			0.00743565	0.0239371		0.00660574	0.0168502	0.0232876	0.0273612		0.00675677	0.0293121	0.0128351	0.0250561	0.0122711	0.0363766	0.0173381	0.018226	0.0224855	0.00376838		0.0145882	0.00229713	0.0277049	0.047789	0.0350762	0.025142	0.0298234	0.0306361	0.00982852
61	Unknown	UK91		1.3486	155.126			0.0560527	0.0881332	0.067886	0.111201	0.105794	0.0951255	0.0546362	0.154353	0.0962067	0.08503	0.237433	0.151989	0.168694	0.197743	0.0512123	0.135037	0.112658	0.13345	0.119307	0.11518	0.0911259	0.194602	0.302117	0.294973	0.169726	0.198021	0.165015	0.0448798
303	Unknown	UK92		1.3542	327.202			0.0221916	0.029008		0.013468	0.0417163	0.0465421	0.047397	0.0402959	0.0832645		0.0146893	0.0264841	0.0471953	0.119659	0.0286752	0.0258737	0.0418915	0.0300114	0.0140148	0.0344062	0.0350676	0.0533755	0.0326031	0.0929901	0.00993069	0.0631598
254	Unknown	UK93		1.3556	277.167			0.0104084	0.0303254	0.0329871	0.00949902	0.027574	0.0388175	0.0289528	0.0176455	0.0121807	0.00577853	0.00782352	0.014975	0.00536263	0.0153056	0.0186778	0.00781214	0.0026543	0.00281828	0.025346	0.00904224	0.0123622	0.00119159		0.0067624		0.0220755	0.00635531	0.0278873
347	Unknown	UK94		1.3579	353.11			0.0155873	0.0174298		0.00853214		0.00559749		0.00805691	0.030268	0.0118901	0.00484373	0.037887	0.0146597	0.0134924	0.00389908		0.00621955	0.00606458	0.005651	0.0181679	0.0086959	0.0116602	0.0106208	0.0352783	0.0344855	0.0335613	0.0334277	0.0164522
62	Unknown	UK95		1.4034	155.126			0.0215298	0.0246591		0.026844	0.0251393	0.0223217	0.0147819	0.0400215	0.0355048	0.040278	0.0562286		0.0314284	0.0257332	0.0275853	0.034432		0.0146283	0.0323565	0.0267585	0.0231643	0.0475092	0.0659863	0.0644639	0.0376119	0.0218267	0.0280597	0.0148226
302	Unknown	UK96		1.411	327.201			0.0706078	0.111674	0.162379	0.120704	0.0489194	0.105474	0.0982782	0.0628426	0.197032	0.177077	0.283152	0.174337	0.230907	0.0701532	0.123226	0.150188	0.0498726	0.1527	0.106692	0.118119	0.115983	0.179813	0.266709	0.279951	0.0954546	0.07224	0.125058	0.113448
339	Unknown	UK97		1.4117	349.184			0.0580839	0.0168168		0.0248978	0.078354	0.058696		0.0843576	0.106993	0.0388469	0.156836	0.0366003	0.146119	0.13372	0.0210984		0.0357861	0.0565229		0.00357297	0.0169711	0.104036	0.0513361	0.0707254	0.0909466			0.069536
285	Unknown	UK98		1.4155	308.113			0.0364315	0.028068	0.0373195	0.0371638	0.0377862	0.0321379	0.0383137	0.0570211	0.0407429	0.0378947	0.00374721	0.0188774	0.0437989	0.0580972	0.035837	0.00359985	0.0441171	0.0169364	0.026791	0.0290935	0.0241997	0.0393734	0.0717072	0.0231768	0.00406644	0.050603	0.0388144	0.00725066
508	Unknown	UK99		1.4388	517.025			0.0158613	0.0304604	0.0387091	0.00234795	0.03797	0.0357103	0.0289487	0.0389749	0.0180689	0.0368825	0.00641924	0.0309109	0.0335993		0.0353672	0.0409576	0.0389111	0.0371775	0.0213433	0.0315698	0.0310401	0.030836	0.0350645	0.0235567	0.0312728	0.0383503	0.00624445
403	Unknown	UK100		1.4389	405.13			0.00137267	0.00487407			0.0160291	0.013996	0.0182295		0.00325538	0.0196128		0.00331166	0.0108826	0.0240102	0.00780071	0.0198396	0.00277927		0.0118511	0.00135951	0.0164098	0.0144688			0.00451704	0.0133603	0.0172836
398	Unknown	UK101		1.4393	399.122			0.0372379	0.0453738	0.0516637	0.0410133	0.0445366	0.0505817	0.0638709	0.0455543	0.0180752	0.0407867	0.0282486	0.0170787	0.0221758	0.0243584	0.0466984	0.0413143	0.0507974	0.0172646	0.026575	0.0368663	0.0280633	0.034297	0.0356905	0.0172804	0.0408175	0.0042808	0.0250964	0.051761
210	Unknown	UK102		1.4401	237.07			0.106229	0.113422	0.12861	0.108467	0.117999	0.13426	0.143378	0.126699	0.091575	0.124904	0.0280756	0.102624	0.102122	0.155201	0.125948	0.127912	0.13997	0.119073	0.120638	0.113671	0.12037	0.108699	0.116274	0.108633	0.105476	0.136021	0.116953	0.153399
72	Unknown	UK103		1.4408	160.076			0.0961715	0.0995455	0.116192	0.104656	0.118669	0.114219	0.104289	0.128169	0.0997859	0.12432	0.128918	0.106301	0.119017	0.1622	0.118696	0.125545	0.126552	0.122912	0.116442	0.109059	0.103766	0.113551	0.132574	0.137155	0.119184	0.144645	0.120084	0.148111
224	Unknown	UK104		1.442	241.128				0.0259196	0.00193173	0.0761681
576	Unknown	UK105		1.4722	607.647				0.00758256		0.00948455	0.00580811	0.00854668	0.00823661	0.007898	0.00871782	0.0183034	0.00824506	0.00445602	0.0011436	0.018929	0.00424244	0.00215641	0.00508569	0.00268888			0.0041239	0.00734657	0.00633393	0.0109963	0.0153976	0.0236156
648	Unknown	UK106		1.476	795.227			0.0048407		0.00262495	0.0091791	0.00304471	0.00194534	0.0036881	0.00272146	0.00241251	0.012143	0.00739088	0.0172471	0.0024678	0.0176702	0.00142808	0.00605108	0.00768412	0.00219517		0.00427193		0.0117009	0.0214868	0.00170319	0.00815792	0.00820821	0.0232828
600	Unknown	UK107		1.4827	664.109			0.0153425	0.0193006	0.00942135		0.0166887	0.0194247	0.0179197	0.00935908	0.0125765	0.0140926	0.0294318	0.00521951	0.021357	0.0375023		0.00891468	0.00950794	0.00657671	0.013993	0.00998624	0.00812396	0.00513758	0.0167904	0.0283358	0.0158274	0.019406	0.00662837
446	Unknown	UK108		1.4829	440.041			0.0292314	0.0511886	0.0635322	0.0619914	0.066975	0.0569133	0.0166707	0.0914851	0.102453	0.0993806	0.134667	0.0862668	0.100977	0.117451	0.0543048	0.060638	0.0576342	0.0637944	0.0622052	0.0484323	0.0470051	0.0889178	0.127245	0.129066	0.0295155	0.0966619	0.0411794	0.109042
191	Unknown	UK109		1.4832	224.069			0.0357341	0.0366651	0.0429656	0.0415934	0.0454376	0.0383963	0.0254856	0.0616049	0.070834	0.0662533		0.0597965	0.0639578	0.0813581	0.0391696	0.00466095	0.0266978	0.0454631	0.0422756	0.0058816	0.0334082	0.0574727	0.080538	0.0884344	0.0613557	0.0709054	0.0644163	0.080592
426	Unknown	UK110		1.4841	425.081			0.043759	0.0480959	0.0541335	0.0539693	0.0535683	0.05342	0.0428651	0.0697868	0.0788512	0.0852625	0.0908569	0.025407	0.0711918	0.0990626	0.0442994	0.0481541	0.0487914	0.00705583	0.0463447	0.0368948	0.0384451	0.0711965	0.0962899	0.0961815	0.0724802	0.0867674	0.0774605	0.0953886
660	Unknown	UK111		1.4844	827.166			0.0207612	0.0245795	0.0244373	0.0235026	0.0175928	0.0247914	0.0226048		0.0422333	0.0452795	0.0305514	0.00448233	0.00299239	0.0447018	0.00298083	0.015035	0.00323577	0.0169218	0.00806892	0.00663899	0.0132585	0.0273274	0.0506058	0.0394625	0.0355344	0.0478405	0.0363032	0.0467037
405	Unknown	UK112		1.4846	406.101			0.042458	0.0463525	0.0525842	0.0537229	0.0523958	0.0529713	0.0436759	0.0662545	0.0814039	0.0845778	0.0837123	0.0660978	0.0598821	0.0998235	0.0440141	0.0410283	0.0462335	0.0491509	0.0445223	0.0348672	0.039535	0.0743902	0.10032	0.0911158	0.0789876	0.0944668	0.0794745	0.0993215
653	Unknown	UK113		1.4846	800.207			0.00612807	0.021068	0.0118562	0.017185	0.00991743	0.00750983	0.0196605		0.0229378	0.0285486	0.0150156	0.0114696	0.00515034	0.0273611	0.00607761	0.00703783	0.00523204	0.00499039	0.0118196			0.0207992	0.0217311	0.0106171	0.0165616	0.0322852	0.0169713
412	Unknown	UK114		1.4847	414.088			0.0176321	0.0270568	0.0232786	0.0267676	0.0204982	0.0258025	0.0264143	0.0286892	0.0360524	0.0434908	0.0177823		0.0237455	0.0534758		0.0130125	0.0091541	0.00960104	0.0186822	0.00129321	0.0115542	0.0359535	0.035837	0.0335176	0.0400201	0.0434895	0.0261478	0.0450555
448	Unknown	UK115		1.4847	441.048			0.111796	0.121244	0.134811	0.132545	0.139356	0.12259	0.0935859	0.197655	0.21546	0.22265	0.250788	0.177121	0.185119	0.269436	0.114096	0.115623	0.124526	0.128685	0.127112	0.100913	0.103094	0.192711	0.281457	0.266429	0.198316	0.230071	0.218766	0.267208
644	Unknown	UK116		1.4848	792.222			0.0236448	0.0344482	0.0293914	0.0343588	0.0221586	0.0333704	0.0326041	0.0367802	0.046997	0.0534087	0.0244741	0.0296956	0.0272228	0.0631185	0.0229984	0.0130608	0.024603		0.0232412	0.0153983	0.0187265	0.0471776	0.0545621	0.0503068	0.0469007	0.0657885	0.0482602	0.0608389
569	Unknown	UK117		1.485	599.162			0.0633517	0.0809611	0.0803085	0.0885845	0.068666	0.0878244	0.0827856	0.0969105	0.121363	0.141945	0.117077	0.0928696	0.0810717	0.159103	0.0626771	0.0510021	0.0661495	0.0617748	0.0645935	0.0438746	0.0566811	0.115481	0.139579	0.128143	0.120162	0.15655	0.125399	0.164003
406	Unknown	UK118		1.4854	409.11			0.0729168	0.0804708	0.0893903	0.0862753	0.0849755	0.0897526	0.0702746	0.117606	0.125099	0.131596	0.150417	0.11472	0.118958	0.169177	0.0791387	0.0752538	0.0826622	0.0833134	0.0826265	0.0657315	0.0681253	0.127401	0.1748	0.155803	0.122071	0.149568	0.128427	0.170321
603	Unknown	UK119		1.4854	665.113			0.0413928	0.0554241	0.0577477	0.0555293	0.0456366	0.0532091	0.0467875	0.0671151	0.0853306	0.0967836	0.0831861	0.0703143	0.0602654	0.109526	0.042768	0.0349872	0.0459307	0.042871	0.0463528	0.0341109	0.0387328	0.0758178	0.0985446	0.0841988	0.0762401	0.0981425	0.0842274	0.101382
387	Unknown	UK120		1.4857	393.137			0.112886	0.120731	0.135378	0.14314	0.135589	0.139406	0.108477	0.183516	0.217962	0.219187	0.235282	0.183807	0.19731	0.272001	0.121196	0.12687	0.126614	0.132035	0.130898	0.102319	0.10987	0.19462	0.270291	0.265836	0.183253	0.235115	0.219396	0.267535
575	Unknown	UK121		1.4858	607.149			0.0376466	0.056958	0.0480876	0.0562388	0.0345748	0.0538016	0.0591564	0.0593474	0.0705509	0.0875816	0.0588992	0.050583	0.0392042	0.0989111	0.0376153	0.0262605	0.0403269	0.0148841	0.0344429	0.006952	0.0328108	0.0693868	0.0814836	0.0563285	0.0856392	0.103062	0.0772948	0.0971251
642	Unknown	UK122		1.4858	779.253			0.0194246	0.0329103	0.0346832	0.0351698	0.0090585	0.0349216	0.0364654	0.0447652	0.0240621	0.0551695	0.0287091	0.0413698	0.0386251	0.0585134	0.0143696	0.0164484	0.0289533	0.00573096	0.0300367		0.0246845	0.0222506	0.0561969	0.0464728	0.0104212	0.0293531	0.0483075	0.0367696
301	Unknown	UK123		1.4865	325.12			0.00714818	0.0112534	0.00593043	0.0101377	0.00535998	0.00611805	0.0149306	0.00172199	0.0122086	0.016405	0.00518704	0.0106117		0.0179058	0.00671793		0.00657095		0.00783501	0.00500846	0.00614596	0.0108231	0.0135968	0.005442	0.0130241	0.00230112	0.0110659	0.0175167
643	Unknown	UK124		1.4872	790.273			0.00154693	0.00245361	0.00449034	0.00206641		0.000359318	0.0168886	0.00268406	0.000927806		0.00411528	0.00160905	0.000894256	0.00136038	0.00226516		0.00140384	0.00113723	0.00186211	0.00083198	0.000660391	0.00192633	0.00116048				0.0027887	0.00225404
400	Unknown	UK125		1.4887	404.153
654	Unknown	UK126		1.4899	800.708			0.00856306	0.00366288	0.00973908	0.00332463	0.00205784	0.0049751	0.0169916	0.0163061	0.00285706	0.00667345	0.00932934		0.00738955	0.0169776		0.00356661	0.00299379	0.00554466		0.00406735	0.00234821	0.0150227	0.0195218	0.00355839	0.0169033	0.0238816	0.00672896	0.0225169
645	Unknown	UK127		1.4912	792.722			0.00563152	0.00656159	0.0224148	0.00852316	0.00479226	0.00845164	0.00522275		0.00984542	0.00789494	0.0258257	0.0233572	0.00476862	0.00949933	0.00297756	0.00512823	0.0176258	0.00554068	0.0173011	0.0101107	0.00391232	0.00906552		0.00721652	0.00575761	0.01692	0.0378483	0.0141913
82	Unknown	UK128		1.5537	172.097			0.0715433	0.0727193	0.0778453	0.0804212	0.0821921	0.0886969	0.0919162	0.0594787	0.0334196	0.0721581	0.0677248	0.0607661	0.067663	0.080087	0.0831045	0.0793775	0.0840199	0.0915715	0.077499	0.0747236	0.0787726	0.0640161	0.0532088	0.0438542	0.0639571	0.075239	0.066504	0.0846047
409	Unknown	UK129		1.5675	411.148			0.0159117	0.00689123	0.0111822	0.0302028	0.00979063	0.0278128	0.0117266		0.0114558	0.0100455	0.00620449	0.00965039	0.00916333	0.0122261	0.0143225	0.00845221	0.0169686	0.0196517	0.0101054	0.0156845	0.00429611		0.0149928		0.0159109	0.0129763	0.0057176
423	Unknown	UK130		1.5677	422.139			0.00931641	0.0191355	0.0166315	0.019734	0.0188749	0.0219808	0.0225221	0.0315933	0.0181358	0.0307713	0.0272832	0.0279085	0.0254689	0.0426662	0.0207591	0.0194899	0.0219484	0.00674759		0.0150338	0.014313	0.0255276	0.0346299	0.0275815	0.0311931	0.0352085	0.0151472	0.0376817
467	Unknown	UK131		1.568	459.06			0.00187711		0.0110552	0.0161372		0.0140971	0.0121096
431	Unknown	UK132		1.5686	427.119			0.00996296	0.00469019	0.00624854	0.0155409			0.0148481	0.00731743	0.00696932	0.00621672		0.00111493		0.0131612	0.00652965	0.01052	0.00674611	0.00530095	0.0113943	0.00192918	0.00628677	0.0112731	0.00423997		0.00333475	0.00347819		0.00833509
407	Unknown	UK133		1.6005	409.126																			0.00711131			0.00942307	0.0021562				0.0402003	0.0488991	0.0346776	0.00657751
427	Unknown	UK134		1.6017	425.082					0.015731	0.0282693	0.0259981	0.00721497			0.00522291	0.0371222		0.0319233		0.0325134	0.0220476		0.00346124		0.024013	0.0190536		0.0302842			0.0306982	0.0427236	0.0349114	0.00840292
447	Unknown	UK135		1.6018	441.047											0.0505191	0.0205843		0.0428315		0.0607753	0.00929724		0.0349319		0.0331669	0.0144998					0.0438773	0.0287568	0.0485416	0.0569359
382	Unknown	UK136		1.6029	388.253			0.0420364	0.0435527	0.0546448	0.0524157	0.0608626	0.0421194	0.0209835	0.0716093	0.0840193	0.072537	0.100101	0.0661746	0.0264736	0.0779286	0.0465063	0.0556144	0.0471903	0.0624885	0.0464894	0.0472163	0.0420482	0.0646726	0.0935591	0.105437	0.0626874	0.0769176	0.0636413	0.0763461
369	Unknown	UK137		1.603	371.228			0.167186	0.165853	0.231735	0.106324	0.23114	0.175145	0.194712	0.303732	0.326213	0.283004	0.4026	0.268977	0.34081	0.320107	0.19278	0.244673	0.194129	0.252339	0.17417	0.199203	0.1788	0.286839	0.41331	0.441177	0.243641	0.280985	0.255447	0.29873
445	Unknown	UK138		1.603	440.041					0.0258751	0.0289088	0.0269466				0.0406885	0.0425064		0.032346		0.0418186	0.022898		0.0249187		0.0236159	0.0188989						0.0388201	0.0169954	0.038003
401	Unknown	UK139		1.6033	404.154			0.00584395	0.0103122	0.0111877	0.00732818	0.000901199	0.00766187	0.018391	0.00921494	0.00170834	0.00128244		0.00201682		0.00618334	0.00676142	0.00418548	0.00855708		0.00343395	0.00200349	0.00647738			0.00546944	0.00594469	0.00931139	0.00252926	0.00872165
389	Unknown	UK140		1.6047	393.209			0.0985361	0.0894371	0.114267	0.107419	0.142883	0.106273	0.0422711	0.157613	0.191578	0.167	0.128892	0.183427	0.0872301	0.213174	0.106918	0.149359	0.118901	0.146063	0.115664	0.114222	0.0900703	0.0779058	0.268352	0.298403	0.166078	0.195283	0.173361	0.197411
408	Unknown	UK141		1.6048	409.182			0.0772974	0.0732378	0.0758076	0.084186	0.111402	0.0789191	0.0387579	0.114816	0.139331	0.121622	0.193056	0.131709	0.159707	0.15078	0.076247	0.106089	0.0863089	0.0969726	0.0388307	0.0856196	0.0666956	0.123529	0.207417	0.221892	0.119466	0.0661729	0.110065	0.133014
373	Unknown	UK142		1.6062	377.238			0.0189041	0.00213741	0.00874824	0.0203762	0.0315472			0.0297644		0.0355037	0.00773392		0.046958	0.049562	0.020666	0.0187967	0.0233855	0.0311529	0.00211648	0.0103946	0.0183964		0.055989	0.0344362	0.0341727	0.0257065	0.00536909	0.00439308
388	Unknown	UK143		1.6071	393.141					0.0187669		0.0125529		0.0117216		0.0161095	0.0141539				0.028144			0.0160604		0.0116295	0.0154613					0.018574	0.019576	0.0196456	0.0213965
115	Unknown	UK144		1.6174	189.128			0.0203866	0.01812	0.00292705	0.00845199	0.0209733	0.0193565	0.0285272	0.0278273	0.0030468	0.0131141	0.010326	0.0235038	0.0206572	0.0287483	0.0213086			0.015953	0.0128983	0.0174457		0.0233404	0.0188284	0.0361136	0.0126182		0.00401173	0.0292953
449	Unknown	UK145		1.6174	441.119			0.0192128	0.0203299	0.00259677	0.00845572	0.0046663		0.0176385		0.0217188		0.00549595	0.0233383	0.0220678	0.0198904	0.012528	0.0198383	0.0227172	0.0164397	0.0172227	0.0184098	0.00602716	0.0224538	0.0380099	0.00923375	0.0108319	0.019435	0.0169736	0.0133047
55	Unknown	UK146		1.6181	149.096			0.00475707	0.00526237	0.00741931	0.0128966	0.0153904	0.007994	0.0144067	0.0106388	0.00584194	0.0171783	0.00843904	0.00528695	0.00210483	0.00978996	0.00209517	0.0173356	0.00849378	0.00465047	0.0137718	0.0118661	0.0096514	0.0155293	0.0115192	0.015666	0.0145817	0.0180929	0.0178483	0.0210918
559	Unknown	UK147		1.6198	583.183			0.0142756	0.0106304	0.00441312	0.0149126	0.00578422	0.0127365	0.0131567	0.0187893	0.0058319	0.00925063	0.0047126	0.0168086	0.0185691	0.0255775	0.012316		0.0131773	0.00960718	0.0134219		0.0117122	0.0161804	0.0128089	0.00973918		0.00775768	0.00515009	0.0212206
160	Unknown	UK148		1.6208	207.137			0.0759682	0.0846428	0.0851658	0.0167206	0.0458262	0.0835821	0.0862681	0.132342	0.0741207	0.0981593	0.0332109	0.0824446	0.047986	0.06671	0.0843838	0.0383548	0.106484	0.0203236	0.082188	0.0724626	0.0618354	0.0391119		0.043333	0.0909676	0.043157	0.0930189	0.114008
598	Unknown	UK149		1.6283	649.085			0.0188227	0.0172448	0.0257244	0.0129617	0.027071	0.0205012	0.0142142	0.0299877	0.0229809	0.0368305	0.0180938	0.0337072	0.0181249	0.0410033		0.0178351	0.0119637	0.00488803	0.0120216	0.00666344	0.00866193	0.0246751	0.0226406	0.0384164	0.0295891	0.0340938	0.0295646	0.0403371
638	Unknown	UK150		1.6287	760.196			0.0379932	0.0346189	0.0398391	0.047848	0.0485865	0.0441568	0.0360121	0.0579469	0.0532258	0.0604418	0.0526669	0.0644516	0.0616981	0.0819223	0.0399264	0.0448639	0.0335129	0.0448062	0.0402444	0.0361358	0.0406161	0.0622339	0.055278	0.0453573	0.055533	0.0594046	0.0508559	0.0659678
633	Unknown	UK151		1.6294	747.23			0.0239594	0.0235594	0.0274442	0.0269662	0.0307144	0.0260083	0.0245079	0.0397834	0.0345385	0.0386173	0.0359757	0.0382491	0.0391062	0.0468683	0.0102184	0.0256148	0.0203586	0.0261526	0.0250315	0.0226789	0.0219371	0.0370259		0.0265968	0.0314511	0.0399529	0.0352071	0.0198904
560	Unknown	UK152		1.6297	584.188			0.0061189	0.00988129	0.00610396	0.00519771	0.014015	0.00825565	0.00899389	0.0121887	0.00197904	0.0023167	0.00910719	0.00154083	0.00564814	0.00243689	0.0105453	0.0146149	0.00747637	0.00447362	0.00699623	0.00426889	0.00459731		0.00589474	0.0092615	0.00949347	0.0110731		0.00384895
697	Unknown	UK153		1.6301	1481.43				0.00082981	0.000896454	0.0013806			0.0102423	0.00128793	0.00103722	0.00156772	0.000963966	0.00258188		0.00383036	0.00250699	0.00137873	0.000704963	0.00191911	0.00045723	0.00107537	0.00441584	0.000720016	0.000775775	0.000720393	0.00293938	0.00154393	0.00240498	0.00472404
647	Unknown	UK154		1.6302	795.145			0.0085391		0.00302937	0.0192994	0.021435	0.0161622		0.0114755	0.0242221	0.0262112	0.028686	0.0256457		0.0311488	0.0034428	0.0190891		0.017705	0.0150081	0.0142065	0.00753644	0.0241514	0.0201508	0.0130339	0.0250589	0.0196401	0.0202657	0.0166156
639	Unknown	UK155		1.6347	760.692				0.00775281	0.0122027	0.0134911	0.01501	0.0330985	0.0116248	0.0434291	0.0130709	0.0152217	0.0353411	0.0162109	0.0231029	0.0539009	0.0300706	0.0351156	0.00797912	0.013285	0.0120368	0.0261482	0.0130296	0.049499		0.00892196	0.0418219	0.0137637	0.0153658
124	Unknown	UK156		1.6585	193.126			0.0183722	0.017696	0.0224374	0.023991	0.024202	0.0203176	0.0228892	0.0278136	0.0176103	0.0229669	0.0116558	0.0272708	0.00653883	0.0366444	0.0153168	0.0314514	0.021746	0.0199022	0.0125342		0.0156972	0.0121306	0.0351475	0.0221221	0.0126186	0.0303474	0.0270582
166	Unknown	UK157		1.6585	209.154			0.0870343	0.0669675	0.0776748	0.0509222	0.0960255	0.0781872	0.0816647	0.0972623		0.0698993	0.0703309	0.0489573	0.0899475	0.0815543	0.0828469	0.115172	0.104196	0.057009	0.0729762	0.0614195	0.0501974	0.073873	0.12516		0.0629187	0.0511963	0.0688706	0.0748478
273	Unknown	UK158		1.6587	303.14			0.0109187	0.00608371	0.00416928	0.0183307	0.0168133		0.0271501	0.0123467	0.00572478		0.0136392	0.0166249	0.0428709	0.0578362	0.0121196	0.0184293	0.0040438	0.017957	0.0168596	0.041535	0.00414159	0.0177808	0.026719		0.00341367	0.0365792	0.084214	0.00298634
261	Unknown	UK159		1.6588	287.168			0.00116212	0.0121572		0.0174887	0.0144027	0.00187003	0.0293001	0.0130842	0.00998851		0.0115008	0.0213722	0.0460296	0.0744021	0.0249423	0.00322377	0.00863431	0.0217387	0.0309948	0.0467557		0.034945	0.0272217	0.00800211	0.0272801	0.0405021	0.105093	0.00424417
311	Unknown	UK160		1.6604	335.08			0.00740913	0.0106564	0.0102253	0.0156754	0.0300596		0.0317569	0.00489538	0.0063754	0.00630942	0.00989424	0.0164871	0.0382985	0.0555848	0.0227707	0.00860251	0.00159036	0.0162242	0.0261061	0.03796	0.00609019	0.0286005	0.0239258		0.00296671	0.0310164	0.086899
395	Unknown	UK161		1.6639	395.225			0.0541229	0.0416433	0.051932	0.0343837	0.0691064	0.0495545	0.0387241	0.063022	0.0175302	0.0492019	0.00610322	0.0340566	0.0642353	0.0347683	0.0470361	0.0805097	0.0665547	0.00703476	0.0387589		0.0203654	0.0254509	0.0843751	0.0402536		0.030033		0.0488784
368	Unknown	UK162		1.6658	371.222																	0.0234287	0.0421732	0.00359853			0.00277704
454	Unknown	UK163		1.6688	443.136			0.0799973	0.0690056	0.0796369	0.0544564	0.0990413	0.0727343	0.0589055	0.105234	0.0594413	0.0858643	0.0857464	0.056249	0.105833	0.0933316	0.0775424	0.11072	0.102479	0.0638834	0.0711028	0.0615937	0.0500135	0.0814379	0.141998	0.113137	0.0764679	0.086723	0.0620825	0.08809
453	Unknown	UK164		1.6697	442.132			0.022315	0.0211043		0.0180622	0.0192239	0.0242799	0.0156064	0.0207985		0.01831	0.0201813	0.0124785	0.0329638	0.0307034	0.0247175	0.0344065	0.0334139	0.011008	0.0227423		0.0141514	0.0099952	0.0464239	0.0296174		0.0258823		0.0311565
87	Unknown	UK165		1.6698	173.132			0.0215263	0.00911557	0.0219279	0.0130538	0.0260942	0.0236636	0.0190006	0.0281987	0.0160526	0.00351231	0.019648	0.00575261	0.0259106	0.0079842	0.0118093	0.0303455	0.030174	0.00131989	0.013351				0.0272202	0.0141813	0.0150965	0.0235899		0.0198309
117	Unknown	UK166		1.67	191.143			0.0534444	0.0453436	0.0446712	0.0282634	0.0517478	0.0529633	0.050253	0.0637514	0.0140767	0.0500254	0.0408012	0.0118134	0.0577072	0.0480124	0.057554	0.0825754	0.053776	0.0325942	0.0374753	0.0285081	0.0196157	0.0377052	0.0841021		0.0278729	0.0434826		0.0425954
410	Unknown	UK167		1.6702	411.198			0.0347292	0.0187878	0.0298476	0.00728641	0.00952218			0.0389357		0.0161706			0.00872781		0.0237864	0.044566	0.0403896	0.0288899		0.00508305	0.0056538	0.0302879	0.0606097	0.0439472	0.029488	0.042934
204	Unknown	UK168		1.6705	227.165			0.0172403	0.00821725	0.011971	0.0132009	0.0245583	0.0171589	0.0200731	0.0131114		0.0164816	0.0110266	0.00911163	0.0120756	0.0188884	0.0182082	0.014432	0.0230452	0.00897113	0.0158311	0.00910357	0.00779746	0.0148487	0.0242548	0.0196523	0.0129538	0.00974432	0.0169814	0.0162864
655	Unknown	UK169		1.7121	809.269																	0.0867199			0.0366612	0.0371885	0.0368175	0.102893
297	Unknown	UK170		1.7818	325.058			0.0233028	0.0189597	0.0317335	0.0290441	0.0374291	0.0276004		0.00870188	0.0149734		0.0170473	0.0329283	0.0411793	0.0357138	0.0266386	0.0327114	0.00901682	0.0289373	0.0257777		0.0223742	0.0336628	0.0452737	0.028094	0.0274412	0.0110722	0.0328535	0.0148511
584	Unknown	UK171		1.7829	617.169			0.0176735	0.0160451	0.0230042	0.0244342	0.0263473	0.0220124	0.0171486	0.0260642	0.0253955	0.0352314	0.039703	0.0298318	0.0404029	0.03567	0.021787	0.0241727	0.0148827	0.00930574	0.0198708	0.0206097	0.0183803	0.0423057		0.00514571	0.0253599	0.0248891	0.0101478	0.0333016
589	Unknown	UK172		1.7832	630.133			0.02205	0.0155523	0.0248171	0.0278046	0.027891	0.0248384	0.0194232	0.0242182	0.0257717	0.0404598	0.0349318	0.0417752	0.0492327	0.0350524	0.0230509	0.0251755	0.0120423	0.00593137	0.0205263	0.0185985	0.0204408	0.0470007	0.0440636	0.0170461	0.0345004	0.0285042	0.0298963	0.0403697
237	Unknown	UK173		1.7841	252.029			0.00358637	0.0147838	0.0211367	0.0070764	0.0235115	0.0185368		0.0145686	0.00505597	0.0046244	0.00785054	0.0194366	0.0364064	0.0376892	0.0204923	0.0237316	0.0144609	0.0124689	0.019456	0.0207198	0.0171061	0.0389744	0.0215797	0.0250759	0.0305704	0.0177774	0.0279532	0.0345475
602	Unknown	UK174		1.7845	665.08			0.0119834	0.00707014	0.0188561	0.0202492	0.0205537	0.0206226	0.0146213	0.021862	0.0205243	0.0326357	0.0309675	0.0324057	0.0335949	0.00394083	0.0182809	0.011483	0.00705599	0.0166361	0.0165682	0.0103517	0.0159912	0.029041	0.0366842	0.0172071	0.0153558	0.0218358	0.0204977	0.0168071
422	Unknown	UK175		1.7874	421.263			0.0217256	0.0196694	0.0263177	0.0277935	0.0378507	0.0242396	0.0597105		0.0465481	0.0388719	0.0586347	0.0463653	0.0515487	0.0535448	0.0276374	0.0299272	0.0253018	0.0324164	0.0306236	0.0275455	0.00704382	0.0489938	0.0661881	0.0649396	0.0412966	0.0430657	0.036848	0.0528796
415	Unknown	UK176		1.7894	415.253			0.165357	0.165863	0.219949	0.201484	0.220775	0.165506	0.975706	0.31264	0.328688	0.29854	0.444768	0.28991	0.368583	0.337166	0.183006	0.241469	0.198965	0.245439	0.195806	0.20024	0.185079	0.268617	0.429969	0.448516	0.24282	0.288146	0.293077	0.31287
433	Unknown	UK177		1.7895	432.28			0.106651	0.106113	0.139712	0.128273	0.137699	0.103011	0.817495	0.199105	0.207802	0.175373	0.279425	0.175985	0.214087	0.198358	0.117004	0.159912	0.123959	0.145707	0.117266	0.117421	0.108434	0.168194	0.256914	0.0705643	0.149972	0.174485	0.172485	0.19394
441	Unknown	UK178		1.7896	437.236			0.0819323	0.0776623	0.09885	0.106759	0.12906	0.0947626	0.268927	0.1426	0.18326	0.152478	0.252684	0.16739	0.210226	0.193022	0.0856105	0.118956	0.0947067	0.127047	0.110394	0.103496	0.0791229	0.174271	0.258084	0.291498	0.147912	0.188041	0.16164	0.182843
463	Unknown	UK179		1.8068	453.207			0.0151721	0.00949327		0.0260693	0.020692				0.0325611	0.0217793	0.0464098	0.0360247	0.0319579	0.0437229		0.0176558	0.0207742	0.0164201	0.0172669	0.0188779	0.0124631	0.0272387	0.0594526	0.0402642
6	Unknown	UK180		1.8207	118.032			0.000861336	0.00190243	0.00894841	0.0021083	0.000963541	0.00181226	0.000395983	0.00500175		0.0103328		0.00169423	0.001453	0.00279813	0.00922552	0.00285621	0.000919887		0.00232807	0.000435536	0.0073374	0.00232388	0.00499668		0.00209265	0.00326368	0.00148855	0.000651988
547	Unknown	UK181		1.8281	558.195
41	Unknown	UK182		1.8324	145.054																	0.0252333			0.00495406	0.00621582	0.00207767	0.00539501
219	Unknown	UK183		1.8328	239.09			0.00676327	0.0440198	0.029276	0.0126674	0.052231	0.044985		0.0179256	0.0100274	0.0164766	0.143941		0.150844			0.00819288		0.0143059	0.00480049			0.0347777	0.151571			0.0115847	0.0484102	0.0236748
86	Unknown	UK184		1.8329	173.082																												0.00656648	0.00563545	0.0127832
178	Unknown	UK185		1.8329	217.108				0.0157219	0.0674315	0.0615681	0.0718993	0.0447169		0.011554	0.0149037	0.0306634	0.109968		0.0142641	0.00909544	0.00390986	0.0372051	0.0108147	0.00398322	0.0207274	0.00794186		0.0417651	0.0694069		0.0285513			0.0774632
144	Unknown	UK186		1.834	206.051			0.00360846	0.00333047	0.00485571	0.0112835	0.00187393		0.0241668	0.010094	0.00166859	0.016716		0.00897051	0.00407192	0.0115412	0.0382664	0.0211956	0.00397779		0.00955835	0.03009	0.0305127	0.00552413	0.00238937	0.00118678	0.014361	0.00318566	0.00221889	0.00240626
140	Unknown	UK187		1.8354	205.043			0.00186912	0.00586539	0.0106002	0.00850846	0.00317152	0.00875067	0.0198661		0.00522019	0.00865898		0.00559882		0.0110329	0.0326852	0.00651082	0.00522581	0.00985387	0.0272397	0.0284346	0.0264405	0.0064283	0.00257008			0.00627591	0.000822967	0.00314061
564	Unknown	UK188		1.836	592.169			0.0237634	0.0123928	0.0168578	0.0303334	0.0241636	0.0232777	0.0202331	0.0012841	0.0161796	0.00699305	0.0131451	0.0123194	0.0163598	0.0185307	0.0163596	0.012884	0.00441752	0.0168915	0.0144314		0.0165865	0.0236154		0.00140528	0.0139606		0.00956754	0.0115846
399	Unknown	UK189		1.8362	399.122			0.00314101	0.0129937		0.0103836			0.0355407	0.0316157		0.0336622	0.0021333		0.0106302	0.0136103	0.0447093	0.0182889	0.0275322	0.00389828	0.0329189	0.0332034	0.0344752	0.0204582	0.00241208		0.00469151	0.00174561	0.0035247
95	Unknown	UK190		1.8369	177.049											0.0136615			0.0123601		0.00216374	0.0308208			0.0120781	0.0114534
404	Unknown	UK191		1.8384	405.132			0.00464317	0.0125803		0.00578762	0.00322467	0.0149139	0.0193743	0.0301687	0.00737998	0.0121952	0.00420886	0.00746263	0.00446815	0.031621		0.0126138	0.00746798		0.0142146	0.0295077	0.0257279	0.00914329	0.00177493		0.0146264	0.00331106	0.00302278
212	Unknown	UK192		1.8389	237.07			0.031168	0.0302273	0.0317719	0.0384581	0.00562829	0.0285668	0.0679799	0.0736872	0.014366	0.0827085	0.00900906	0.0645479	0.0115126	0.0779908	0.099834	0.0506095	0.0620316	0.0693291	0.0745932	0.0808637	0.0793899	0.0502311	0.0199537	0.0022948		0.00336735	0.00352532	0.00210793
509	Unknown	UK193		1.8419	517.027			0.0109973	0.0190398	0.0215762	0.0274934		0.0266986	0.0229742	0.0454494		0.0497449	0.0117138	0.0424219	0.00856999	0.0301604	0.0465272	0.0344751	0.0344532	0.0441164	0.0401018	0.0427828	0.0400991	0.0347161	0.0263706	0.00596422	0.0130516	0.0246205		0.00913293
421	Unknown	UK194		1.8423	421.016			0.0224208	0.0237036	0.0246151	0.0261017	0.0187213	0.0298424	0.0285377	0.0514034	0.0360709	0.0564474	0.0103508	0.0498107	0.016527	0.0610312	0.0519718	0.0358773	0.0393712	0.0278339	0.0469914	0.0456647	0.0401424	0.0234447		0.0072872	0.0274596		0.025553	0.0105394
69	Unknown	UK195		1.8437	160.076			0.054679	0.0506032	0.059848	0.0708837	0.0162596	0.0700811	0.066711	0.124152	0.0909022	0.131532	0.0775104	0.113125	0.0866033	0.139431	0.12546	0.0906856	0.0960037	0.116691	0.112828	0.118901	0.102305	0.108072	0.0998852		0.082738	0.0774534	0.0669556	0.0279972
19	Unknown	UK196		1.8486	130.066			0.0490063	0.0951111	0.116618	0.133055	0.0537053	0.113488	0.111171	0.146303	0.135987	0.149783	0.137446	0.144198	0.119242	0.202738	0.046799	0.0845447	0.111234	0.107835	0.0935789	0.0958575	0.0944773	0.0542726	0.188082	0.159854	0.121364	0.0532906	0.144617	0.151333
189	Unknown	UK197		1.8509	223.116			0.0463188	0.130922	0.0498105	0.0467612	0.0491334	0.0726006		0.0546363	0.0348177	0.0550153	0.484078	0.147654	0.473208	0.118114	0.0960807	0.200083	0.0959511	0.0156963	0.0812733	0.111587		0.315706		0.033426	0.0842065	0.0192026	0.0470338	0.158218
277	Unknown	UK198		1.856	306.098			0.0105314	0.0125164	0.0264948	0.0281146	0.0111354	0.022742	0.0288836	0.0255636	0.0251315	0.0233017	0.0237965	0.0119892	0.0242746	0.039932	0.00493655	0.00848513	0.00788971	0.0100896	0.00909039	0.00844564	0.000834363	0.0219366	0.0364205	0.023172	0.0111103	0.00284814	0.00576978	0.0345758
349	Unknown	UK199	C20H20N2O4	1.8677	353.172
312	Unknown	UK200	C20H18N2O3	1.8685	335.158											0.0154715	0.0181888			0.011536		0.0124208	0.016877	0.0144709			0.0053531	0.00475324			0.0221424			0.0214814	0.0231171
604	Unknown	UK201		1.8877	668.263			0.00791179	0.0178581	0.0222006		0.0071276	0.0190628	0.00868434	0.00046945	0.000396854	0.0011745	0.000890012				0.0132805		0.0145173	0.00748501	0.0141462	0.00242508	0.0120368	0.00140416	0.000531813	0.00112933	0.00241617		0.000303452	0.000780244
161	Unknown	UK202		1.8881	207.139					0.037505		0.0180909		0.0325181
101	Unknown	UK203		1.8897	179.066			0.0105429		0.0167007	0.0251709	0.0147197	0.0222707	0.0135563	0.00472479		0.0125258	0.0332923	0.0245024	0.0175271	0.0293424		0.023356		0.0159329	0.0134508	0.0197209	0.0152137	0.0128006	0.0204504	0.0251773	0.0106018			0.0251947
177	Unknown	UK204		1.8946	217.107			0.0319103	0.0743006	0.177126	0.237937	0.0567702			0.0117003		0.026341	0.0535014	0.172994	0.182632	0.154161	0.0660069	0.0114144		0.0559809	0.0427233	0.0693504	0.120253	0.254851	0.0255576	0.409944	0.0414921	0.00780854	0.00885397
217	Unknown	UK205		1.8954	239.089				0.156818	0.0559819		0.0493536	0.0669992			0.204646	0.0133245		0.145838	0.952497	0.193224			0.111233	0.110224	0.0044497	0.125641	0.0235885		0.0684086	0.0546605	0.175047	0.104401		0.183866
85	Unknown	UK206		1.8969	173.081			0.0544522			0.00562999		0.0165875		0.0153103			0.00683537		0.364655			0.0213563		0.0872913		0.00431005	0.102943
188	Unknown	UK207		1.9239	223.115			0.0142328	0.0302982		0.0108564		0.0702992		0.0106751			0.125185		0.88882
417	Unknown	UK208		1.9466	418.135			0.0102154	0.00822351	0.0120556	0.02408	0.00963386	0.0139344	0.0101218	0.00321901	0.00359093	0.00457594	0.00139546	0.00805479	0.00718195	0.00731159	0.0143974	0.00975739	0.00275073	0.0150657	0.0126092	0.0121415	0.00996666	0.0108204	0.00540681			0.00565108	0.00464022	0.00250315
234	Unknown	UK209		1.9493	249.118			0.0147177	0.0114522	0.0162402	0.0174021		0.00459122	0.0358458	0.00758236	0.00966048	0.022121	0.0151504	0.0250238	0.0087171	0.0264739	0.0117564	0.0204148	0.0147438	0.0208008	0.0152985	0.015809	0.0128203	0.0282063	0.0397637	0.0126818	0.0260161	0.0328691	0.0115785	0.036074
468	Unknown	UK210		1.9493	459.28			0.137508	0.132482	0.171556	0.150438	0.178573	0.132757	0.821789	0.239692	0.255662	0.220155	0.335992	0.227033	0.262223	0.270327	0.151473	0.189471	0.164089	0.197413	0.154759	0.147872	0.13686	0.220573	0.341912	0.34409	0.198261	0.229859	0.218934	0.245182
486	Unknown	UK211		1.9495	476.307			0.168513	0.165779	0.200051	0.177635	0.198106	0.152163	1.0796	0.290241	0.29056	0.2568	0.352501	0.249836	0.312041	0.300959	0.177799	0.213614	0.19235	0.21962	0.178503	0.174793	0.162913	0.232039	0.381953	0.365452	0.223576	0.244782	0.249976	0.267906
488	Unknown	UK212		1.9498	481.262			0.0805768	0.0662052	0.104592	0.100456	0.108106	0.090149	0.230793	0.134331	0.16863	0.14218	0.234003	0.166262	0.191415	0.20196	0.084379	0.104928	0.0908922	0.123074	0.0917922	0.0930563	0.0791659	0.163424	0.22946	0.244468	0.136031	0.168348	0.161528	0.195805
494	Unknown	UK213		1.9498	497.235			0.0620217	0.0567642	0.0777511	0.0749785	0.0911236	0.0655334	0.227266	0.105617	0.124828	0.112602	0.168027	0.117199	0.132938	0.137847	0.0691821	0.0838404	0.0766231	0.0862057	0.0803744	0.0694524	0.0586368	0.114995	0.170453	0.182388	0.108702	0.119518	0.116733	0.140027
474	Unknown	UK214		1.95	465.288			0.0182718	0.0156089	0.0251541	0.0251262	0.0289047	0.0226767	0.0513227	0.0101097	0.0353069	0.0345555	0.0581568	0.0439756	0.0494305	0.0491031	0.0075006	0.0225743	0.0137427	0.0303385	0.0213448	0.0258389	0.00747213	0.0386668	0.052513	0.0241454	0.0314876	0.0371054	0.03995	0.043441
135	Unknown	UK215		1.9546	200.017			0.0138402	0.0164499	0.0172964	0.00798949	0.00691443	0.0174133	0.00441825	0.0131446	0.0126309	0.00308128	0.00213614	0.0101398	0.003079	0.0119451	0.022972	0.010295	0.0281846	0.0140174	0.0357525	0.00959712	0.023416	0.00271064	0.00338429		0.0307395	0.0428821		0.0159193
109	Unknown	UK216		1.9566	184.044			0.0956169	0.113248	0.115391	0.121917	0.115537	0.123106	0.0514013	0.093561	0.121632	0.100395	0.119125	0.0668752	0.0687825	0.223771	0.162006	0.192161	0.217232	0.23224	0.250942	0.171508	0.184272	0.152195	0.206438	0.269011	0.242257	0.308588	0.206362	0.287445
98	Unknown	UK217		1.9571	178.036			0.0324221	0.0374835	0.0335401	0.0283098	0.0325396	0.0325425	0.0286558	0.0134971	0.00435787	0.0138211	0.0203662	0.0116742	0.0180764	0.0517626	0.0488201	0.0512888	0.0605887	0.0604451	0.0668439	0.0424654	0.0533218	0.021125	0.0252083	0.019449	0.052519	0.0692056	0.0205876	0.0605538
4	Unknown	UK218		1.9574	114.037			0.0428944	0.0554308	0.0509977	0.0505202	0.0475614	0.0536634	0.0449094	0.0430807	0.049444	0.00576641	0.00557274	0.0155533	0.0325725	0.0867928	0.0753965	0.0754735	0.093377	0.0969195	0.101632	0.0682388	0.0791133	0.0579549	0.040211	0.0938967	0.0888239	0.114278	0.0768014	0.0989591
455	Unknown	UK219		1.958	443.298			0.0374108	0.0467838	0.0504426	0.0475789	0.0490158	0.0481989	0.0434935	0.0402234	0.0362598	0.038231	0.0424373	0.036444	0.034949	0.0533248	0.0267434	0.0328505	0.0389727	0.0351064	0.0316694	0.0275011	0.0240822	0.0338163	0.044938	0.0372445	0.0426692	0.044371	0.0441477	0.0490378
247	Unknown	UK220		1.9644	268.081			0.0149723	0.00799065	0.00984204	0.0112389	0.00537157	0.0041087	0.0123111	0.0152182	0.00864983	0.0177571	0.00303725	0.00836237		0.00622086	0.0165015	0.00589082	0.0114996	0.00948359	0.00315025	0.00339478	0.00314263		0.00794692	0.00338475	0.0155996	0.0184007	0.012369	0.0143695
502	Unknown	UK221		1.9683	510.16			0.0203858	0.00494138	0.0180789	0.00182747	0.00239528	0.00331498	0.0196788		0.00264744	0.0240937	0.0187184	0.00997532	0.0165011	0.0223405	0.0227501	0.0180545		0.0171079	0.0184417		0.0158052	0.0230561	0.0185124	0.00171771	0.00973978	0.00935812	0.00262587	0.00861124
176	Unknown	UK222		1.9692	217.107										0.0144933				0.0673672	0.132825
84	Unknown	UK223		1.9734	173.081												0.0759385	0.212862	0.0340873	0.272394
450	Unknown	UK224		1.9784	441.12			0.016779	0.0184668		0.0182673	0.0192802	0.0170974	0.0175142	0.0251104	0.026711	0.021819	0.0286189	0.0236278		0.0313896	0.0182489		0.0269413	0.0196394	0.0203994	0.0175973	0.0164773	0.0167037	0.0349077	0.0109147	0.0217839	0.0293827	0.0260541	0.0221964
485	Unknown	UK225		1.9786	476.295																	0.0160755		0.0213115			0.0129379		0.0276646		0.0258709		0.0259614	0.0198046	0.0226549
218	Unknown	UK226		1.9801	239.09											0.0339814		0.266782	0.151496	0.497625	0.0756819
646	Unknown	UK227		1.9808	795.142			0.0126525	0.00363691	0.00569133	0.0165065	0.00380426	0.012086	0.00875692		0.000961906	0.000359437	0.00089627	0.00139561			0.011047	0.0141515	0.00633358	0.00393362	0.00170016	0.00231222	0.00937961
609	Unknown	UK228		1.9837	687.168			0.0192894	0.0113198	0.0209765	0.0223899	0.0260001	0.0191197	0.0133226	0.00138408	0.00288865	0.00261188	0.00528375	0.00450923			0.00361569	0.0251646	0.0118905	0.0185035	0.01595	0.0165367	0.0164913	0.00110325	0.00288123			0.00166455	0.00161261
114	Unknown	UK229		1.9886	188.111			0.0558369	0.0437346	0.0497405	0.0634167	0.0569837	0.0490083	0.0534094	0.0422499	0.047261	0.0374848	0.0485226	0.0565264	0.0523796	0.0601297	0.0329615	0.0421095	0.0350206	0.0169001	0.0305357	0.0225593	0.0235839	0.0391598	0.0821973	0.0457546	0.0378491	0.0473285	0.0427205	0.0504254
586	Unknown	UK230		1.9892	622.124			0.0155155	0.015138	0.0174551	0.0200275	0.0196313	0.0172658	0.0134874	0.0235559	0.0280085	0.0314346	0.00987859	0.034597	0.0335105	0.0116414	0.0079192	0.0086987	0.0136019	0.0162551		0.0142086	0.0140282	0.0352868	0.0188053	0.0146241	0.0297621	0.012273	0.0260891	0.0144093
190	Unknown	UK231		1.9901	223.116					0.120738		0.0728298	0.0556367	0.031159	0.132547			0.0516486	0.00676833	0.539476		0.0127409	0.0995224		0.110525		0.097862
531	Unknown	UK232		1.9914	541.111			0.0108816	0.00122575	0.0145921		0.0131234	0.0128019	0.00256682	0.018115	0.00938476	0.0259764	0.0103869	0.0247493	0.0316644	0.0260537	0.0128398	0.00558637	0.00345448	0.0127412	0.0126631	0.00997298	0.00506956	0.0285472	0.0296925	0.00760415	0.0106379	0.00895779		0.00907046
685	Unknown	UK233		1.9915	1189.32			0.00278085	0.00194617	0.00458472	0.0103418	0.00331302	0.00181402	0.0114012	0.000576914	0.00179202	0.0061499	0.000935807	0.014489		0.00428832	0.00146673	0.00122537	0.00183923		0.000692427	0.0016315	0.00504273	0.0065913	0.00528392	0.000413451	0.002467	0.00386678		0.00369953
688	Unknown	UK234		1.9923	1243.24			0.0151009	0.00159038	0.0128001	0.0221698	0.0173177	0.0130063	0.0117666	0.016607	0.00915694	0.0364762	0.00263676	0.0222768	0.0120553	0.022276	0.0188412	0.00894679	0.00352306	0.00390608	0.00920369	0.0132429	0.0107962	0.0350437	0.0173843	0.00233999	0.0256624	0.0147673	0.0136836	0.0211742
667	Unknown	UK235		1.9931	911.216			0.0177023	0.0145106	0.0183225	0.0259625	0.02487	0.0234074	0.0146947	0.0357618	0.0324019	0.0463255	0.0195339	0.0539504	0.0479025	0.0473258	0.0195977	0.0219463	0.0139882	0.020331	0.0191406	0.0177695	0.0139642	0.045823	0.0460413	0.0192298	0.0378166	0.0404295	0.0357246	0.0417716
668	Unknown	UK236		1.9932	911.711				0.00370919		0.0252818	0.0208397	0.0128254	0.0147268	0.0269385	0.0315463	0.0378189	0.0347415	0.0407341	0.0419537	0.0458368	0.00438625	0.0178184	0.00711685	0.0137863	0.0149468	0.0134915	0.0158951	0.0361538	0.037552	0.0151867	0.0363553	0.0298836	0.035634	0.0139179
582	Unknown	UK237		1.9939	614.139			0.0430721	0.0358023	0.0447345	0.0536611	0.0525247	0.0437347	0.0315837	0.0650767	0.0737032	0.0836908	0.084403	0.085676	0.0908482	0.0965893	0.0421603	0.0471733	0.0340886	0.0480603	0.0418462	0.0390812	0.0409327	0.0903008	0.0898997	0.0509946	0.0691146	0.0743948	0.0741974	0.0768415
596	Unknown	UK238		1.9939	648.077			0.0213678	0.0178333	0.0250104	0.0271135	0.027426	0.00924317		0.013951	0.0354681	0.0210355	0.00650741	0.0355063	0.00537781	0.0479418		0.0111273	0.00910663	0.0109614	0.0105884	0.00702797		0.0362333		0.0308365	0.0262095	0.0120854	0.0286896	0.00426482
597	Unknown	UK239		1.9939	649.082			0.0330919	0.0274996	0.0393528	0.0420849	0.0442231	0.0338452	0.00931045	0.0503492	0.0527398	0.0267758	0.0694403	0.0603437	0.0658689	0.0651557	0.0340508	0.0392931	0.0284444	0.0379028	0.031723	0.0285332	0.0320299	0.0632295	0.0697855		0.0492651	0.0447968	0.0556019	0.0553909
573	Unknown	UK240		1.9943	601.173			0.0421592	0.0356143	0.0481527	0.0528964	0.0605169	0.0476822	0.0340445	0.0625799	0.0740164	0.0753015	0.0885302	0.0789634	0.0838067	0.0911145	0.043355	0.0498803	0.0365184	0.052434	0.0409213	0.0440895	0.040757	0.0821111	0.0939886	0.0648551	0.0613255	0.0705196	0.0656022	0.0733365
230	Unknown	UK241		1.995	244.032			0.0257712	0.0228966	0.0330532	0.0312228	0.0362677	0.0293732	0.0166567	0.0417652	0.0571926	0.0492462	0.0691234	0.0565149	0.0612313	0.0652251	0.0287248	0.0338753	0.0227142	0.0367998	0.0298061	0.0307266	0.0256028	0.0592493	0.0781287	0.0553111	0.0491648	0.0567277	0.0540054	0.0675406
216	Unknown	UK242		2.0362	239.089			0.0516786		0.114462		0.147804	0.0533693			0.189725			0.0943257		0.107448		0.183081		0.138072	0.126452	0.055255		0.0103749		0.168167	0.084475	0.096082	0.0573669	0.132645
143	Unknown	UK243		2.043	205.098			0.0657136	0.0501793	0.0721602	0.0956244	0.114753	0.0618698	0.0553385	0.0532137	0.0246238	0.0562326	0.0895906	0.071776	0.0780842	0.0339453	0.0416421	0.0541119	0.0395837	0.0383021	0.0313133	0.0350773	0.0331267	0.0696711	0.100561	0.108403	0.0414483	0.0610522	0.0791278	0.0761615
472	Unknown	UK244		2.0602	463.123			0.0769536	0.054846	0.0786897	0.0886926	0.103817	0.0820168	0.073472	0.0822302	0.0898455	0.123106	0.11457	0.131675	0.147308	0.128022	0.078643	0.0799538	0.0416554	0.0827908	0.0669174	0.0693957	0.0729732	0.155948	0.147374	0.0566441	0.108497	0.0964226	0.0892034	0.110937
250	Unknown	UK245		2.0871	271.13				0.00318646	0.00381057	0.00285875	0.0028649	0.00248662	0.0309963								0.00176538			0.00454462	0.00370463	0.0014964	0.00261626	0.00549137	0.00595951	0.00646449	0.0035675	0.00844923	0.003343	0.0062213
515	Unknown	UK246		2.0941	520.333			0.155888	0.152709	0.205572	0.177258	0.198027	0.142895	0.991869	0.272657	0.317927	0.257436	0.369167	0.238313	0.303889	0.31436	0.189857	0.194051	0.188473	0.216383	0.177635	0.158618	0.157468	0.232989	0.37752	0.372188	0.227381	0.234975	0.254389	0.278105
501	Unknown	UK247		2.0944	509.314			0.0155062	0.0127666		0.0193646	0.022289	0.0159152	0.0357202	0.0243481		0.0279637	0.0442969	0.029795	0.0351081	0.032258	0.0127101	0.0208871	0.0189225	0.00919111	0.0172011	0.00492461	0.00546975		0.0445131	0.020406	0.0270927	0.032534	0.0112956	0.0360715
496	Unknown	UK248		2.0949	503.306			0.0859609	0.0815952	0.108479	0.102442	0.12393	0.0882995	0.484337	0.147538	0.176386	0.151494	0.2274	0.138295	0.183215	0.187393	0.0980307	0.112674	0.0995361	0.128673	0.0985413	0.0962002	0.088284	0.146134	0.232054	0.211305	0.13872	0.155972	0.145493	0.171961
532	Unknown	UK249		2.0949	541.261			0.04297	0.039475	0.0570658	0.0539765	0.0633207	0.0472529	0.156838	0.0674623	0.0806051	0.0812836	0.126376	0.0862134	0.0971768	0.100384	0.0446857	0.0634216	0.045663	0.0677501	0.0484026	0.0517815	0.0419281	0.0824997	0.121375	0.112431	0.0695907	0.0901514	0.0836159	0.0988253
520	Unknown	UK250		2.0957	525.288			0.0630171	0.0602863	0.0767686	0.083994	0.0946394	0.0683303	0.170887	0.0998611	0.134452	0.118263	0.196796	0.122088	0.153804	0.158645	0.0615149	0.0843548	0.0757858	0.0992272	0.072231	0.0749485	0.0594642	0.126254	0.190797	0.197672	0.116039	0.127203	0.128518	0.149239
70	Unknown	UK251		2.1289	160.076			0.0359429	0.0243584	0.0389208	0.0354128	0.0493145	0.0407921	0.0255272	0.00346769	0.0322096	0.0270272	0.0202572	0.00944416	0.027625	0.0522413		0.0221454		0.0150906	0.0116352				0.0535191		0.0313298	0.0396132	0.0365194	0.050468
174	Unknown	UK252		2.1419	213.168			0.0106452	0.0129874	0.025788			0.00548601	0.0254503	0.0399386			0.00588222	0.0167013	0.105723		0.00139937	0.0319542			0.0103904		0.0401657	0.0426634			0.00327647	0.0383244	0.00182029
649	Unknown	UK253		2.1526	797.18			0.00800508		0.00157558	0.00666151	0.0081901	0.00977711	0.00780533	0.00559089		0.0121803	0.00082516			0.00155498	0.0120005	0.00439841	0.00660301		0.00228887	0.00168661		0.00377117	0.00867366			0.00697181	0.00233331
451	Unknown	UK254		2.1538	441.136				0.00709509	0.0336739		0.0389748
440	Unknown	UK255		2.154	436.181			0.00811188		0.0094006		0.00382476												0.00869517		0.0113807	0.00140496		0.00315318	0.00855774			0.00432166	0.00224865	0.00205643
429	Unknown	UK256		2.1545	425.162											0.0513471	0.0975803		0.0350768					0.0279844		0.0849928		0.0242426					0.0260084	0.062036	0.071532
656	Unknown	UK257		2.1551	813.15			0.0503481	0.0404597	0.0571301	0.0752599	0.0686821	0.0640699	0.0466088	0.043649	0.0384051	0.0838007	0.0136781	0.0735628	0.04212	0.0748774	0.0835114	0.0625293	0.0510945	0.0857158	0.0681484	0.06055	0.0696142	0.081009	0.0646112	0.0289842	0.0721144	0.0508853	0.0457163	0.0472626
13	Unknown	UK258		2.1571	123.045			0.00982509	0.0084073	0.0110802	0.0138486	0.0107864	0.0130254	0.0118281	0.00658233		0.0123103		0.00406267	0.00293278	0.0114305	0.0177704	0.0058078	0.00756956	0.0134	0.00644243	0.00310925	0.0116486
60	Unknown	UK259		2.1572	155.071																				0.0236249	0.00687791		0.0247823
379	Unknown	UK260		2.1596	383.112			0.0568196	0.0528549	0.023978	0.05946	0.0396798	0.03382	0.033865	0.0723022		0.0114869	0.0738215	0.0411086	0.0107391		0.081679	0.0894382	0.0937422	0.0773679		0.0758994	0.0603102		0.0479058		0.0525607	0.00629829		0.0103749
601	Unknown	UK261		2.1617	664.22																	0.00700919	0.0161412	0.0261548	0.0277389	0.0286938	0.0281232	0.0287177
534	Unknown	UK262		2.1631	545.126			0.00489119	0.00584099				0.00579469	0.0159379	0.00414805	0.00847431	0.0121461		0.00363327	0.00992298	0.0134071	0.012346	0.0126216			0.0121238			0.00254992	0.00347721	0.0021076	0.00287709	0.00400978	0.00732434
676	Unknown	UK263		2.164	1038.27			0.0127355	0.023741	0.0191699	0.0180197	0.022655	0.0192026	0.051865	0.0184011	0.00671891	0.00238903	0.00120887	0.00623133	0.00397951	0.00361105	0.0204591	0.0184176	0.013461	0.00317347	0.0126345	0.00338165	0.00522689	0.00237696		0.00299486	0.00279033	0.0013944		0.00443617
385	Unknown	UK264		2.1643	392.045			0.0458749	0.0459519	0.0632938	0.0616771	0.065027	0.0501995	0.0348434	0.0824579	0.0872529	0.0776002	0.136153	0.0889179	0.101885	0.100898	0.0437052	0.0660747	0.0601161	0.0705976	0.0549423	0.0597101	0.0458562	0.0839088	0.127616	0.118831	0.074707	0.0827517	0.0811369	0.0105284
664	Unknown	UK265		2.1644	887.221			0.0119004	0.0208498	0.020692	0.0245174	0.0146899	0.0214346	0.0216557								0.00379477	0.00981327	0.0121338	0.00247803	0.00404426		0.00856961
608	Unknown	UK266		2.1646	681.164			0.134691	0.168981	0.17817	0.188654	0.18682	0.171289	0.16129	0.0877994	0.040495	0.061554	0.0568604	0.0696183	0.0586771	0.108916	0.110646	0.123593	0.128879	0.0869373	0.0984724	0.0840072	0.0814337	0.0489289	0.0663628	0.0403746	0.0653931	0.0769909	0.0614947	0.06536
386	Unknown	UK267		2.1652	393.079			0.0302805	0.0332529	0.04411	0.0397791	0.0430363	0.0388269	0.0299105	0.0240547	0.00751178	0.0201731		0.0219347	0.00687345	0.0308514	0.0266444	0.0336854	0.0325765	0.0235967	0.00882686	0.024588	0.0182801	0.0197276	0.0151499	0.0168547	0.0183049	0.0205827	0.0102478	0.0230131
674	Unknown	UK268		2.1653	1021.24			0.0689782	0.0897412	0.0894053	0.0955996	0.0932834	0.0896658	0.0888089	0.0328066	0.0171273	0.00427341	0.00379329	0.00972134	0.00639976	0.0274982	0.0521727	0.0524952	0.0602647	0.0404417	0.0443668	0.036467	0.0379952	0.014224			0.0192097	0.0290032	0.0209248	0.0209049
677	Unknown	UK269		2.1653	1040.22			0.00547718	0.0125481	0.00828849	0.0125596	0.0229532	0.0183623	0.00843091	0.00417779	0.00299283	0.00251826	0.00121114	0.00965351	0.00666495	0.00316404	0.00667249	0.0150255	0.0169824	0.00397493	0.0105059	0.00974354	0.00839283	0.00209306	0.00390339	0.00266726	0.00423728	0.00515708	0.012544	0.00415391
692	Unknown	UK270		2.1653	1361.32			0.0540148	0.0705559	0.0709322	0.0778526	0.0660457	0.0747675	0.0749794	0.0126036	0.00110019	0.0100685	0.00515177	0.00248735	0.00592963	0.0109459	0.0339966	0.039031	0.0450723	0.00720398	0.0192485	0.0233543	0.0238205	0.00162315		0.00260529		0.0114289	0.00210446	0.0139771
679	Unknown	UK271		2.1655	1048.7			0.013764	0.025214	0.0326243	0.0163575	0.0296997	0.00690728	0.0171139	0.00515209	0.00283614	0.0106408	0.00532955			0.0185537	0.015733	0.0241651	0.00314041	0.00663577	0.0170181	0.0147334	0.00841345	0.00879427	0.00850719	0.0021047	0.00528523	0.0141047	0.00435248	0.0133753
619	Unknown	UK272		2.1664	703.147				0.164053			0.206937	0.0458391	0.072903	0.112467	0.0897665	0.0890919	0.0159756		0.0155488	0.145652	0.0881696	0.17108		0.0544008		0.0401598	0.0775946	0.045422	0.047641	0.105782	0.0307831	0.122576		0.116286
672	Unknown	UK273		2.1665	987.199			0.00851326		0.0178141	0.015117	0.0208001	0.00135594	0.00899705	0.00937203	0.0104488	0.0154048	0.00177832	0.00421569	0.0151711	0.00627097	0.00671235	0.00815931		0.00825162	0.0123163	0.0041186	0.00878799	0.000915573	0.00894245	0.00465254	0.00798365	0.002094	0.00684758
673	Unknown	UK274		2.1665	1019.22			0.0209966	0.0191262	0.0270148	0.0130606	0.0246939	0.0220051	0.0040338	0.0043378		0.00544038		0.0122198	0.0125417	0.0116701	0.00946626	0.00745855	0.00935307	0.00147534	0.011379	0.0119031	0.00796639	0.00256464	0.00584298	0.00728656	0.00615699	0.00333062	0.00734572	0.00126369
322	Unknown	UK275		2.1666	340.079			0.194538	0.109799	0.220562	0.135439	0.157982	0.119829	0.0703981	0.231982	0.147811	0.20521	0.28552	0.230121	0.248025	0.283739	0.180136	0.234566	0.122868	0.216433	0.111054	0.184891	0.160361	0.200565	0.281084	0.237673	0.190177	0.231954	0.202878	0.156676
522	Unknown	UK276		2.1668	527.103			0.0846805	0.10462	0.109721	0.111602	0.112056	0.103867	0.0947064	0.0597798	0.0361236	0.0453085	0.0425013	0.0477467	0.0429854	0.0775324	0.0678926	0.079536	0.0789614	0.0645279	0.0680644	0.0567672	0.0541469	0.0372803	0.0456514	0.0365771	0.0447467	0.0610641	0.0472038	0.0512386
616	Unknown	UK277		2.1668	698.192			0.0671068	0.106826	0.0857011	0.0675313	0.0754838	0.0654689	0.157269	0.0790323	0.0408605	0.0450693	0.0499977	0.0453841	0.0414246	0.0663599	0.10491	0.0640024	0.068612	0.0577463	0.0541353	0.0488914	0.0500727	0.0344755	0.0565056	0.0187744	0.041588	0.0515689	0.0475525	0.0477721
661	Unknown	UK278		2.1668	870.178			0.069773	0.0735685	0.0985635	0.0880288	0.0988909	0.075671	0.0523609	0.0657631	0.0452085	0.0539489	0.058121	0.0585592	0.0611496	0.0880621	0.0618168	0.0833789	0.0698414	0.0679261	0.0624128	0.0610475	0.052004	0.0407591	0.0675432	0.0464208	0.0578694	0.0740597	0.0617915	0.0624781
695	Unknown	UK279		2.1669	1388.78			0.0125449	0.0111531	0.0163457	0.0108158		0.00943237			0.000678439	0.00405697		0.00112974	0.0015914	0.00484674	0.00367385		0.0118866	0.00811973	0.00662269		0.00378298	0.000624	0.00399056	0.000736208	0.000812907			0.000666777
696	Unknown	UK280		2.1669	1415.24			0.0833638	0.0929757	0.10502	0.109114	0.122318	0.0878632	0.0650773	0.0792774	0.0409469	0.0611103	0.0765297	0.068922	0.0515771	0.0998547	0.0642401	0.085764	0.0822369	0.0763402	0.0711395	0.0713607	0.0626565	0.0529288	0.0845722	0.0475366	0.0558509	0.083924	0.0764999	0.0591828
686	Unknown	UK281		2.167	1218.24			0.0152504	0.0170745	0.0202189	0.0167748	0.0218608	0.0197389	0.0140791	0.0120065	0.00219075	0.00549123	0.00272038	0.00894478	0.00385427	0.0122625	0.0071232	0.00996566	0.0152677	0.00262485		0.00153729	0.00900132		0.00870635	0.00149178	0.00428754	0.00697941		0.00698012
610	Unknown	UK282		2.1671	687.174			0.175236	0.198221	0.181919	0.232136	0.251141	0.209703	0.150803	0.167443	0.139309	0.145846	0.194338	0.160703	0.17018	0.25355	0.128593	0.16489	0.157827	0.15486	0.136562	0.133829	0.116259	0.137278	0.201164	0.157707	0.146614	0.18225	0.157809	0.171586
607	Unknown	UK283		2.1672	680.153			0.0239414	0.0227678	0.0302409	0.0165667	0.0310669	0.00366892	0.0155143		0.016197	0.00413316	0.00547177	0.0149167	0.0153041	0.0317126	0.018595		0.0248762	0.0116985	0.0195198	0.00782362	0.0155717	0.00820449		0.0143485	0.0177643	0.0201724	0.0189146	0.0187567
617	Unknown	UK284		2.1672	700.139			0.124542	0.12288	0.163576	0.150616	0.185218	0.135505	0.0507825	0.154318	0.110368	0.123094	0.159983	0.134577	0.151721	0.190661	0.120741	0.167805	0.141213	0.138793	0.131607	0.127779	0.103195	0.116042	0.161351	0.142414	0.123338	0.16119	0.144766	0.158672
333	Unknown	UK285		2.1673	347.095			0.115841	0.110633	0.0472436	0.139743	0.150865	0.129307	0.0796233	0.178944	0.16719	0.160504	0.233797	0.180899	0.199158	0.224084	0.118426	0.165082	0.0779194	0.156061	0.12065	0.133259	0.104476	0.170671	0.248727	0.220904	0.153745	0.184156	0.181211	0.192525
510	Unknown	UK286		2.1674	517.134			0.0455684	0.0262034	0.0331157	0.0510199	0.0569138	0.0438174	0.0580679	0.0338161	0.0252905	0.0172409		0.0095233	0.0146452	0.0184239	0.0549902	0.0587155	0.0669962	0.0660827	0.0464222	0.0628242	0.0543383		0.0152597	0.0126572	0.011731	0.030329
682	Unknown	UK287		2.1674	1074.15						0.0332735	0.0421896		0.0107703	0.0293597	0.0379173	0.034747	0.0119217	0.031887	0.0163589	0.0256388	0.00442054	0.0350345	0.0305432	0.00536383		0.00686553	0.00778246	0.0140146	0.0297028	0.0168508	0.0253234	0.0319939	0.00906102	0.0353364
537	Unknown	UK288		2.1678	547.145			0.049668	0.0645672	0.0385894	0.0419386	0.063996	0.0635775	0.0618175	0.0233493		0.0240101	0.0150292	0.0184367	0.0170797	0.0272742	0.0280006	0.0538983	0.0495491	0.0348141	0.0216616	0.0270012	0.029747		0.0234152	0.0133192	0.0173777	0.0221523	0.0191317	0.0184387
342	Unknown	UK289		2.1682	351.013			0.00142425	0.00250628		0.00194204	0.0375349	0.00486789		0.0254636	0.0491329	0.0418406	0.0672706	0.00845028	0.00998749	0.0507621	0.00216896			0.00254239		0.00342213		0.00661183		0.0298218		0.0035962
375	Unknown	UK290		2.1683	379.042			0.0540299	0.0552404	0.0656617	0.0661064	0.0710842	0.0579781	0.0353112	0.0719399	0.0739728	0.0629932	0.100355	0.0743286	0.0818554	0.0966466	0.0515341	0.0726741	0.0645468	0.0673319	0.0510625	0.0554404	0.0454191	0.0648867	0.101241	0.0924043	0.0647956	0.0837593	0.0703617	0.0721269
606	Unknown	UK291		2.1683	679.15			0.0267672	0.0279053	0.0351952	0.0334179	0.0364291	0.0285749	0.0338398	0.0287507	0.0194295	0.0218871	0.0305867		0.012087	0.0308657	0.0144647	0.0298814	0.0298553	0.0247673		0.0225331	0.00922555	0.0117664	0.0219399	0.00400702	0.021109	0.026372	0.0150573	0.0215125
622	Unknown	UK292		2.1683	719.114			0.0845433	0.0870945		0.105067	0.120688	0.0891327	0.0627068								0.0822206	0.106607	0.0971049	0.107912	0.094143		0.0735988
572	Unknown	UK293		2.1684	601.064			0.0361261	0.0352112	0.018772	0.0443687	0.100347	0.0358254	0.0441148	0.0566918	0.0580905	0.052124	0.0753572	0.0383341	0.0941877			0.047591	0.0441094	0.0443545	0.0659727		0.0327648	0.0514274	0.0829543	0.0684157	0.0805024		0.0856489	0.0285878
585	Unknown	UK294		2.1685	619.073			0.00287109	0.0209496	0.00418913	0.0040018	0.0509594	0.00179889	0.0073759	0.0367342	0.0343284	0.0328664	0.0458312	0.0227705	0.00813045	0.00411026		0.0424828		0.0294659			0.02085		0.00837673	0.0464947	0.00560932	0.0107041	0.0346553	0.0214845
683	Unknown	UK295		2.1685	1075.16			0.146356	0.149011	0.192978	0.173605	0.209248	0.152473	0.156202	0.192342	0.170494	0.159399	0.233706	0.183679	0.211673	0.249752	0.138441	0.184434	0.169178	0.176414	0.153879	0.148145	0.123578	0.157584	0.231274	0.194654	0.168007	0.19835	0.18289	0.185703
411	Unknown	UK296		2.1686	413.017			0.0356808	0.0219496	0.00499517	0.0404356	0.0460478	0.0341183	0.00155141	0.0383911		0.0400767	0.063095	0.0539313	0.0236542	0.00744			0.0275412		0.002576		0.00313044	0.046525	0.0628614	0.0624405	0.00613406	0.0513641	0.00921568	0.0357675
627	Unknown	UK297		2.1687	735.084			0.0810484	0.0848631	0.109462	0.106105	0.130561	0.0903154	0.064365	0.0248394	0.0133489		0.174543	0.0562568	0.0114242	0.167345		0.114126	0.100121	0.04808	0.0942709	0.0999578	0.0783917	0.122007	0.0644214	0.164725	0.122425	0.131938	0.0210924	0.148015
678	Unknown	UK298		2.1689	1048.2			0.0192837	0.0257106	0.0300187	0.0266683	0.0251393	0.0143062	0.0175418	0.0122772	0.00334701	0.00577926	0.00188896	0.00960595	0.0082943	0.019662	0.0179325	0.0207734	0.0216906	0.0171964	0.0186947	0.0047373	0.00765746	0.00397046	0.00948425	0.00636896	0.00663988	0.013259	0.00650179	0.00582455
593	Unknown	UK299		2.1692	647.123			0.301535	0.277254	0.235902	0.352896	0.379486	0.293975	0.345499	0.392694	0.221049	0.335749	0.451552	0.366049	0.418975	0.429516	0.269512	0.361995	0.33646	0.31127	0.180993	0.268656	0.155246	0.26273	0.430297	0.361789	0.295336	0.307796	0.21247	0.0832467
524	Unknown	UK300		2.1693	530.101										0.0355023	0.0286204	0.0182874	0.0424467	0.0342962	0.0394475	0.00573819		0.022331	0.0292408	0.0322611	0.00717706	0.0113887		0.0241948	0.0417792	0.0353054	0.0304135	0.0364497	0.0348825	0.0404064
687	Unknown	UK301		2.1697	1218.74			0.0152808	0.0204003	0.0257597	0.0217254	0.0232338	0.00586024	0.0154007	0.00391342	0.000628858	0.00142178	0.00574796	0.00336604	0.00404022	0.00644157	0.00830242	0.00730745	0.0146396	0.00449502	0.00728493	0.00905481	0.0107625	0.00242466		0.00246748	0.00295219	0.00597056	0.00136071	0.00698879
675	Unknown	UK302		2.17	1027.25			0.0249586	0.0146858	0.0352455	0.0277353	0.0367154	0.0293394	0.0210219	0.0306182	0.0083603	0.0157357	0.0135732	0.0205426	0.029135	0.0291322	0.0223256	0.0309868	0.0301972	0.0254244	0.01941	0.0133197	0.019071	0.0209153	0.0201934		0.00692519	0.026663	0.0191326	0.0158736
393	Unknown	UK303		2.1703	395.006			0.084836	0.0920132	0.0694013	0.114724	0.140062	0.105751	0.0699562	0.162319	0.170281	0.157745	0.23596	0.172789	0.198136	0.205582	0.0960213	0.14011	0.113706	0.134306	0.0993918	0.111209	0.0919077	0.162233	0.246754	0.243439	0.157248	0.0582736	0.152999	0.182173
681	Unknown	UK304		2.1703	1059.19				0.0318842	0.0405042	0.0313564	0.0393183	0.010708	0.0112802	0.0276992	0.0350271	0.0144507	0.0256619	0.0222306	0.043131	0.0391109	0.0262797	0.0375339	0.0193529	0.03622	0.0284879	0.0282095	0.0210314	0.0331724	0.0271506	0.0212229	0.0245857	0.00590384	0.0300923	0.021956
662	Unknown	UK305		2.1704	870.679				0.061419	0.0452378	0.0293819	0.0773174	0.0374068	0.0448534	0.0227779	0.0144637	0.0379573	0.048039	0.0386374		0.0453499	0.0218182	0.0317725	0.0585386	0.0591805	0.0312101	0.0324218	0.0448637	0.0235621	0.0507404	0.0161801	0.0432358	0.0298265	0.0508412	0.0251986
694	Unknown	UK306		2.1725	1378.35			0.000591416	0.00118523	0.00233104	0.00253428		0.000611871	0.0198453	0.000985608		0.000221757		0.000393149		0.00118814	0.00111016	0.00044127	0.0014083	0.00102127	0.000913173		0.000289133	0.000927601			0.000398427	0.00101386	0.000550321	0.000397261
693	Unknown	UK307		2.1726	1368.34			0.00391832				0.00272904	0.00428627	0.00400081	0.0019807	0.00267777	0.000838564			0.00149854		0.00408809	0.00224505		0.000897677		0.00280729	0.00616927	0.000668586		0.00244424	0.00116261	0.000899539	0.00166584	0.0020628
505	Unknown	UK308		2.173	513.095			0.0225964	0.0372609	0.0458071		0.0355697		0.0272823	0.019606		0.0343585	0.0275073	0.0490486		0.0523888								0.0147242	0.0470374		0.0327897
180	Unknown	UK309		2.1742	219.101			0.0231837	0.0122458	0.023933	0.013767		0.0107105	0.0210136	0.0361624	0.0218186	0.0440106	0.0412276	0.0431371	0.0282208	0.0583258		0.0205786	0.0296065	0.026162	0.0131216	0.0271666	0.0255636	0.0221706		0.00815639	0.0426216	0.0488635	0.0407975	0.0491852
652	Unknown	UK310		2.1827	799.338			0.030016	0.0286878	0.0295195	0.0219744	0.0384515	0.0291872	0.0338462	0.0363604	0.0222109	0.0351462	0.0256619	0.0174882	0.0106023	0.0518614	0.0354964	0.0383339	0.0326672	0.0278827	0.0184072	0.0204247	0.0229299		0.0421449	0.0242006	0.0169742	0.0328796	0.0286848	0.029469
173	Unknown	UK311		2.1934	213.167			0.0534007	0.102133	0.039324	0.114714	0.0605202	0.111477		0.100124	0.068487	0.062451	0.128133	0.0875041	0.328197	0.104257	0.108248	0.175678	0.114498	0.0819945	0.0610069	0.0423716	0.0508432	0.0957142	0.138147	0.347106	0.0990693	0.0956826	0.074509	0.0901523
480	Unknown	UK312		2.2014	470.054			0.00106429	0.00165796	0.010244	0.0135484		0.00136065
541	Unknown	UK313		2.202	550.014			0.000997726	0.00340874	0.00420373	0.00312173	0.000884801	0.00270486						0.000815147	0.00124651	0.00141748	0.0175466	0.00277319		0.000889714
424	Unknown	UK314		2.2026	422.145				0.00296925	0.00302899		0.00278983	0.00220085		0.00206281				0.000924106		0.00178618	0.0025231			0.00182389			0.000927851
476	Unknown	UK315		2.2032	469.043			0.00247375	0.00376112	0.00607629	0.0036435		0.0042615	0.000482254	0.00146108		0.00207181		0.00055766	0.00124048	0.00226046	0.0030385	0.00863495		0.00219401	0.00857307
528	Unknown	UK316		2.2057	534.041			0.00861849	0.00871797	0.0137715	0.0118204	0.00331853	0.0112683	0.005721	0.0281798	0.00149955	0.0348942	0.00220299	0.00270234		0.00482786	0.0216668	0.0180049		0.00378846	0.0209877	0.0248586	0.0207485	0.0059225	0.00615898	0.00114095	0.00228585	0.00221788		0.00142433
29	Unknown	UK317		2.2103	132.049			0.020071	0.0241311	0.0333016	0.0328868	0.0229969	0.0318404	0.0275572	0.0462856	0.0265566	0.0496197	0.00311575	0.0507141	0.0419816	0.0423518	0.0506527	0.0460362	0.0545332	0.0405562	0.0429815	0.0496409	0.042532	0.0353662	0.00596708	0.00218377	0.0252395		0.0300208	0.00849446
128	Unknown	UK318		2.2105	197.118			0.0211337	0.0218828	0.0280494	0.0253722	0.0267436	0.0238667	0.018384	0.0312809	0.0119935	0.0352356	0.0369669	0.0268938	0.0360845	0.0172659	0.00230695		0.0265382		0.0219106	0.0201025	0.0202577	0.026	0.0208203	0.0190217	0.0311561	0.01782	0.0304797	0.0476782
240	Unknown	UK319		2.2113	254.085			0.0302844	0.0338109	0.0405041	0.0425931	0.0278428	0.0438089	0.0534674	0.0453201		0.0509609	0.00577612	0.048194		0.0477453	0.0616238	0.0467672	0.0712497	0.043159	0.048658	0.0560775	0.0484209	0.0300553	0.00908471		0.0106586	0.00811498	0.0143983
416	Unknown	UK320		2.213	416.137			0.0174805	0.0194561	0.0248331	0.026213	0.0146852	0.0266283	0.0385059	0.00884164	0.00210519	0.00710172		0.00192209	0.00422037	0.0058771	0.0316351	0.0260431	0.0395161		0.0261382	0.0302813	0.0254424		0.0055966		0.00142383	0.00533747	0.00162749	0.00384155
666	Unknown	UK321		2.2151	890.091			0.0194848	0.0171907	0.0205362	0.0214377	0.0147077	0.0241856	0.0208852	0.0198875		0.0223275		0.0256481	0.00121638		0.0281012	0.02562	0.0381629	0.0223999	0.024085	0.0255016	0.0258144	0.00356835		0.00204305	0.00624643	0.0167602	0.00368669	0.00387649
348	Unknown	UK322		2.218	353.17			0.0237343	0.0242915	0.0251154	0.028732	0.0151587	0.00863602	0.0226218	0.0252981	0.0173526	0.022431	0.0264091	0.00684181	0.0225926	0.0333841	0.0191156	0.0313269	0.0253723	0.0177969	0.0190573	0.00760219	0.0159761	0.0219723	0.0169675	0.00976049	0.0198524	0.027551	0.0235858	0.0240058
314	Unknown	UK323		2.2183	335.161			0.0138192	0.013998	0.00386961	0.0179361	0.0193904	0.0146603	0.0110045		0.0142667	0.0181879				0.0103493	0.0139405	0.0183742	0.018002	0.0149976	0.0128308	0.0116684	0.0112771	0.0173478	0.0304438	0.0100887	0.0190131		0.0101378	0.00969976
538	Unknown	UK324		2.2183	547.148			0.0160442		0.00929495	0.00785263	0.00893707	0.0218286											0.00392464	0.00233734	0.00288602		0.00927651
366	Unknown	UK325		2.2199	369.19			0.0127342	0.00691637		0.00314647	0.0062732	0.0117775	0.00791882	0.00307815	0.00100228		0.00197401			0.00227421	0.00553204	0.0091003	0.0199149	0.00301952	0.0119481	0.00257412	0.00845797	0.00269819	0.00384437	0.00445792	0.0022482	0.00307112	0.00195001
482	Unknown	UK326		2.2205	473.019			0.02261	0.0231798	0.020162	0.0245972	0.0301429	0.0295463	0.0276388	0.0279479	0.0290854		0.0228186	0.0238827	0.0241822	0.0254384	0.0284254	0.0323882	0.0214083	0.0319628	0.0241527	0.0200641	0.0186493	0.02003	0.0468528	0.0129522	0.022409		0.0247429	0.0307768
493	Unknown	UK327		2.2205	496.091			0.00383163			0.00153625		0.000851599	0.00633658	0.00399644		0.00351984		0.00288401	0.00279795	0.00335981		0.00552053				0.00296435	0.00522771		0.00147043		0.001669	0.00200902	0.00383695
321	Unknown	UK328		2.2214	340.079			0.0819335	0.19556	0.102886	0.241978	0.268231	0.211681	0.134499	0.0712551	0.0604559	0.0689836	0.0818006	0.082693	0.0789952	0.0934241	0.0718123	0.0846708	0.211442	0.0738137		0.070794	0.0611497	0.057329	0.090127	0.0676346	0.0625816	0.0774662	0.022985	0.0662542
615	Unknown	UK329		2.2215	698.189
319	Unknown	UK330		2.2217	339.07			0.047604	0.0478963	0.0373458	0.0599712	0.0591135	0.050661	0.0489467	0.07072		0.0173123	0.0042373	0.0235597	0.0396636	0.0372058	0.0492613	0.063912	0.0578769	0.0440721			0.0420153	0.0580635	0.090637	0.0298502	0.0615162	0.0709086	0.0286674
294	Unknown	UK331		2.2218	323.076				0.0218198		0.0237838	0.0221974	0.0197583	0.0201597
332	Unknown	UK332		2.2219	347.095			0.382989	0.385824	0.307048	0.486271	0.332415	0.427623	0.265651	0.443077	0.41053	0.415676	0.533732	0.458585	0.491232	0.586834	0.348775	0.484305	0.421596	0.429759	0.213265	0.376156	0.319449	0.382801	0.57415	0.501839	0.408115	0.474169		0.290797
542	Unknown	UK333		2.2219	553.338			0.00241675	0.00992531	0.00525002	0.00345274	0.0160914		0.0286092	0.00515884	0.00591599	0.0150629	0.00956486	0.00744138	0.00789472		0.0104298		0.00781979	0.0041833		0.00185679	0.0106356		0.00532933	0.0261949	0.00651243	0.0211451	0.0183278	0.00489233
623	Unknown	UK334		2.2223	733.089			0.018671	0.0183683	0.0222089	0.0159896	0.0216103	0.0205942	0.00159339			0.0137216	0.0220765	0.0139286	0.00817309	0.0167629	0.0150004	0.0185582		0.00814777	0.0145076	0.0064101	0.00552563		0.0147285	0.00546911	0.0128221	0.0168346
624	Unknown	UK335		2.2223	734.08			0.0611267	0.0734709	0.0796873	0.0895827	0.0850642	0.0699336	0.0482322	0.0571406	0.0464188	0.052078	0.0656237	0.0551743	0.0607906	0.0729742	0.051791	0.069564	0.057522	0.0625472	0.0481704	0.0511719	0.0430014	0.0431839	0.0634831	0.0160346	0.046388	0.0556319	0.0488143	0.0589696
465	Unknown	UK336		2.2226	457.044			0.011356		0.0154647	0.0154857	0.0200748	0.0157819	0.00458356	0.0102819	0.00631118	0.00755699	0.0184883	0.0168477	0.0068951	0.021106	0.0153596	0.0171848	0.0157173	0.0179985	0.0169251	0.0116071	0.00614713			0.0199409		0.0105302	0.00821647	0.0107753
626	Unknown	UK337		2.2227	735.084			0.412184	0.447963	0.553392	0.542903	0.453558	0.46816	0.323095	0.268142	0.203646	0.215149	0.437261	0.385439	0.278479	0.343392	0.267649	0.461391	0.397557	0.288421	0.25624	0.350164	0.296496	0.189714	0.306046	0.404745	0.356243	0.269916	0.244532	0.270496
611	Unknown	UK338		2.2229	687.174			0.0426487	0.0555729	0.0576042	0.0604732	0.0559925	0.0583356	0.0439393								0.014238	0.0424553		0.033157	0.0151136		0.00886261
618	Unknown	UK339		2.2235	703.14			0.0060327	0.0619449	0.0664024	0.195659	0.0740599	0.173849	0.121653
378	Unknown	UK340		2.2237	383.111			0.024547	0.0273164	0.0642193	0.0641256	0.0302018	0.0637116	0.0653171	0.0300999		0.0225338	0.0259358	0.0256494	0.0214858	0.0160556		0.0287317			0.0194877		0.0206235
511	Unknown	UK341		2.2238	517.134			0.0176127	0.0165939	0.00566457		0.019211	0.00971594	0.0243182
571	Unknown	UK342		2.2238	601.063			0.0679127	0.0685629	0.0860135	0.0814387	0.0439248	0.0713051	0.0193088
594	Unknown	UK343		2.2238	647.123			0.117752	0.111411	0.138093	0.139179	0.0451746	0.12654	0.147626	0.140048	0.124199	0.116666	0.139675	0.128092	0.150879	0.142719	0.112601	0.130872	0.134092	0.107083	0.0819713	0.0957342	0.0810757	0.0799892	0.13204	0.103205	0.0973199	0.107714	0.0393756	0.0965149
621	Unknown	UK344		2.2238	719.112			0.245674	0.264318		0.209013		0.27078	0.196772	0.137624			0.136334		0.132779	0.333843	0.217837	0.27877	0.245788	0.24541	0.0136631		0.18392
330	Unknown	UK345		2.2239	346.091				0.0295549	0.0224736	0.0105407		0.0332324	0.00600318	0.0197547		0.0320161		0.0295921	0.0191912	0.0449558		0.00328255		0.0319781	0.0172882	0.0201177	0.0227724
343	Unknown	UK346		2.2243	351.018			0.0752956	0.0727314	0.0544217	0.0923853	0.0621314	0.0840621	0.0500938	0.111332	0.124786	0.109057	0.170484	0.125443	0.141484	0.146656	0.0767852	0.102123	0.0889434	0.0999344	0.0476329	0.0894885	0.0711294	0.102826	0.172493	0.164346	0.106989	0.117481		0.0791978
374	Unknown	UK347		2.2244	379.038			0.20513	0.210312	0.188078	0.27306	0.290321	0.230387	0.143809	0.252112	0.248861	0.247234	0.327161	0.263227	0.281048	0.331745	0.188287	0.267361	0.228478	0.241308	0.146493	0.209777	0.174477	0.211099	0.331394	0.311086	0.16883	0.27706	0.176903	0.196436
443	Unknown	UK348		2.2245	438.124											0.00120834	0.00400612	0.0060105	0.00150321	0.00995066			0.000674109	0.00250118				0.0132509
553	Unknown	UK349		2.2252	569.314			0.0258131	0.0269116	0.0369371	0.0347297	0.0443888	0.0297147	0.0741817	0.0416898	0.0636402	0.0539996	0.0898247	0.0560284	0.0715472	0.0668864	0.0291648	0.0438779	0.0316227	0.0408318	0.0299436	0.0372121	0.0287381	0.0540093	0.0901103	0.0850832	0.0543252	0.0567811	0.0599959	0.0628746
539	Unknown	UK350		2.2256	547.332			0.0450411	0.0419384	0.0571039	0.0476409	0.0622365	0.0445584	0.235894	0.0752753	0.0914756	0.0801662	0.116566	0.082153	0.0928517	0.0916813	0.0444084	0.0604254	0.0506278	0.0643268	0.0511328	0.0510447	0.04551	0.0769816	0.118391	0.114897	0.0720926	0.081546	0.076875	0.0903306
390	Unknown	UK351		2.2258	394			0.0561139	0.0533988	0.0733663	0.0682869	0.0701184	0.0581208	0.0184366	0.0890869	0.0942386	0.0801724	0.128453	0.0882857	0.106144	0.0810241	0.0558513	0.0770051	0.063644	0.072748	0.0182287	0.0613711	0.049075	0.0803929	0.105049	0.116141	0.0581983	0.0827658	0.0687927	0.0767915
392	Unknown	UK352		2.2261	395.006			0.345432	0.333389	0.274588	0.42717	0.305012	0.367513	0.219088	0.509134	0.313297	0.477873	0.714208	0.547462	0.621591	0.643609	0.33864	0.47863	0.392476	0.45834	0.230864	0.379052	0.312021	0.481152	0.756508	0.718288	0.488701	0.537537	0.333157	0.0470283
308	Unknown	UK353		2.2263	333.01			0.0333722	0.0340595	0.0118315	0.0415468	0.0505062	0.0254521	0.0176824	0.0511383		0.0451137	0.078298	0.00828908		0.0686304	0.0345482	0.0344144	0.0375862	0.0349507		0.0268811	0.0311403	0.0150693	0.0777279	0.0241064	0.0117858
552	Unknown	UK354		2.2268	564.359			0.100502	0.0963323	0.122999	0.11189	0.129192	0.10203	0.634844	0.197671	0.21776	0.185587	0.273354	0.184107	0.211593	0.20645	0.117143	0.134081	0.11552	0.150535	0.113933	0.126407	0.0982434	0.170083	0.250254	0.265358	0.161091	0.170845	0.166947	0.188895
516	Unknown	UK355		2.227	522.073			0.00667787	0.0124303	0.00394056	0.00694677	0.024987	0.0155551	0.00156402	0.00991848	0.0171731		0.0123916			0.0332445	0.00731499	0.00975948	0.0158073	0.0206802	0.00698049	0.00448313	0.00536654	0.0260035	0.0432112	0.0366994	0.0235674	0.0272185	0.0136939	0.0143858
562	Unknown	UK356		2.227	585.288			0.0176171	0.00489755	0.0232378	0.024664	0.0302691	0.0211981	0.0462547	0.0344114	0.053308	0.0426617	0.0718009	0.0452089	0.0505395	0.0456522	0.0200664	0.0314249	0.0220389	0.031343	0.0238441	0.0255887	0.0194422	0.0426458	0.0687319	0.0696077	0.0417114	0.0428823	0.0420174	0.0519775
504	Unknown	UK357		2.2271	513.094			0.0416112	0.0091234		0.042938	0.0191115		0.0517849	0.0106729	0.0102962	0.0117562
170	Unknown	UK358		2.2277	213.074			0.0366268	0.0347536	0.00219157	0.00691224	0.0531634	0.0410699	0.0244655	0.0115759	0.0159903	0.00913296		0.0143261	0.0618961	0.0684493	0.003279	0.0496843	0.0341259	0.0470264		0.0415314	0.0351719	0.0108929	0.0705565		0.0245814		0.0260045
640	Unknown	UK359		2.2277	761.163			0.000599898	0.000527517	0.000733428	0.00480942			0.00304592		0.00858979	0.00977933	0.00166312	0.00145799		0.0351335	0.00745323			0.00174326	0.00763586	0.0106563		0.0179656	0.00752529	0.00265467	0.0172243	0.00699137	0.0511199	0.00145289
497	Unknown	UK360		2.2281	506.1			0.0330446	0.0320603	0.0451435	0.0400155	0.047558	0.0367026	0.0171388	0.0539322	0.0571575	0.0533512	0.07364	0.0564496	0.0663357	0.0727854	0.0350236	0.0469906	0.0372493	0.0480976	0.0359185	0.0388586	0.0315708	0.0464472	0.0743948	0.0784941	0.0494807	0.0609218	0.0540671	0.060348
383	Unknown	UK361		2.229	389.141										0.00433762	0.00879188	0.00316297		0.0139801		0.0310509								0.00575411	0.0128307		0.00487247	0.0195606	0.0547794
310	Unknown	UK362		2.2296	335.046			0.0145317	0.0269115	0.0278945	0.0126847	0.0336869	0.0318441	0.0207544	0.0152543	0.0440297	0.0440817	0.0212047	0.00404416	0.0496205	0.0157645	0.00968761	0.0397406	0.0288112	0.0135426		0.00461933	0.0242638	0.012771	0.0404977		0.0383794	0.0429023	0.018861
620	Unknown	UK363		2.2307	705.127			0.00970122		0.00602276			0.0101713		0.00864897		0.0085525	0.0085514	0.014274	0.0291584			0.0149987	0.023901	0.0273132		0.00871417
371	Unknown	UK364		2.2311	373.168										0.00570255	0.00461309	0.00669621		0.0148999	0.0160415	0.0343488	0.000844102	0.00499383			0.00317028	0.00515253		0.0207683	0.017298	0.00835908	0.015913	0.0143226	0.0588049	0.00442878
689	Unknown	UK365		2.2334	1313.25			0.00273657	0.00646859	0.0107235	0.0020726	0.00453342	0.00841427	0.00767416	0.00974679	0.00156336	0.00528526	0.00117815	0.00574482	0.00444114		0.00444065	0.00440981	0.00747299	0.00938587	0.00258973	0.00539716	0.00178178	0.00472656	0.00445609	0.00456055	0.00879885		0.00375585	0.00464016
671	Unknown	UK366		2.2344	973.164			0.00880014	0.016234	0.0169945	0.0142856	0.016049	0.0166326	0.0121076	0.0237759	0.0171507	0.0235282	0.0240693	0.0162893	0.0194721	0.0339087	0.0124324	0.0163764	0.0144922		0.0139228	0.00144308	0.00572901	0.0166108	0.0225114	0.0163392	0.0156526	0.0250884	0.017355	0.0147976
659	Unknown	UK367		2.2357	827.104			0.00985763	0.00393718		0.0034259	0.00628493	0.00167229	0.000847789	0.0226686	0.0189777	0.0100596	0.0172709	0.0149999		0.021962	0.00367954	0.0126236	0.0122311	0.00440626	0.0099585	0.00203416	0.0106416	0.0126917	0.0214344			0.00626048		0.0145375
684	Unknown	UK368		2.2374	1157.33			0.00335363	0.00410614	0.00139181	0.00166541		0.00101679	0.011701	0.00756174	0.00306856	0.00513932	0.00263932	0.00221212	0.00254861	0.0141179	0.0023456	0.00292831	0.00215628	0.00412772	0.00207685	0.000749376	0.00206037	0.00028784	0.00153763	0.00205176	0.00499114	0.0023448	0.00676208	0.00261356
183	Unknown	UK369		2.2377	221.027			0.00973248	0.00727391	0.00987086	0.023548	0.0122979	0.0189112		0.0371391	0.0532078	0.0198001	0.0643224	0.0423241	0.0543875	0.00629474	0.0174359	0.00920034	0.00859792	0.0114055	0.00240919	0.0264895	0.00823608		0.0320831	0.0291198	0.0151028	0.0165818	0.0164631	0.0222278
329	Unknown	UK370		2.238	342.154			0.0165822	0.0320327	0.016726		0.0128551	0.0295751		0.00107063	0.0010299			0.0165142
380	Unknown	UK371		2.2393	386.07			0.0217033	0.018989		0.0129114	0.032537	0.0263325	0.0166134	0.0535711	0.0543529	0.0604263	0.0332558	0.0495994	0.0501618	0.0453343	0.0306622	0.0195034	0.0306781	0.0392959	0.034188	0.0287939	0.0227134	0.0517993	0.0772279	0.0785648	0.0486859	0.0536398	0.0168343
568	Unknown	UK372		2.2404	598.145			0.00588773		0.00894226	0.00703101		0.00445684	0.00120909	0.0219417	0.0231947	0.0236569	0.0201813	0.00774409	0.0187303	0.0320841	0.00337871	0.0117089	0.00916181	0.00533264	0.0127691	0.00912111	0.00899828	0.0187694	0.0240387	0.0195904	0.0133927	0.0227971	0.0201869	0.0248291
309	Unknown	UK373		2.2415	334.114			0.0142376	0.0125804	0.00378701	0.0115898	0.00235344	0.006464	0.0030257	0.0197333	0.0423778	0.0366815	0.0365545	0.0358388	0.0396334	0.020157	0.0163715	0.0174162	0.00826276	0.0118865	0.0151729	0.0114253	0.0156519		0.0547368	0.0544978	0.00329825	0.0178517	0.0192063	0.0361615
246	Unknown	UK374		2.2416	264.049				0.00952872	0.0298441	0.0300468	0.020902	0.0218786	0.00873947	0.0428068	0.0583757	0.0453228	0.0681919	0.0481282	0.0528785	0.0534586	0.00260003	0.0330023	0.02385	0.0149735	0.0218137	0.0122565	0.0208833	0.0441263	0.0682237	0.0737431	0.0444672	0.0458358	0.0487755	0.0308813
243	Unknown	UK375		2.2427	260.009			0.0863293	0.0795998	0.093238	0.108152	0.128454	0.114022	0.0697947	0.186034	0.197491	0.204905	0.263447	0.199088	0.213342	0.178986	0.12723	0.159781	0.117294	0.164187	0.146286	0.120311	0.0922037	0.208445	0.346574	0.295703	0.202296	0.226738	0.172271	0.186188
561	Unknown	UK376		2.2428	585.18			0.0159847	0.0182621	0.0208999	0.00917058	0.0199966	0.0182304	0.00733961	0.0342036	0.0423237	0.0364577	0.00471658	0.0263913	0.0288332	0.0489132	0.0111898	0.0220591	0.00284028	0.0226539	0.0103446	0.0167212	0.0183126	0.0305231	0.0396205	0.035206	0.0333613	0.0373418		0.0407456
590	Unknown	UK377		2.2428	633.089			0.0204133	0.0227395	0.0242705	0.0219688	0.0294147	0.024322	0.0124723	0.0530765	0.0566307	0.0559023	0.0630341	0.0444678	0.0501524	0.066544	0.0215634	0.0274617	0.0288526	0.0318129	0.0299058	0.0233262	0.02128	0.0506651	0.0637107	0.0596845	0.0527375	0.050838	0.0489492	0.0583587
186	Unknown	UK378		2.2433	223.022			0.280447	0.255989	0.356867	0.357371	0.402683	0.293717	0.121977	0.573252	0.796274	0.63646	1.0401	0.664665	0.824301	0.736369	0.298888	0.46985	0.339082	0.454433	0.350141	0.384928	0.309575	0.636573	1.04712	1.09459	0.598259	0.652742	0.650152	0.732474
286	Unknown	UK379		2.2444	309.063			0.188213	0.165128	0.250309	0.250012	0.288327	0.193962	0.076362	0.398426	0.585767	0.457362	0.75409	0.480632	0.559205	0.507546	0.214644	0.332577	0.24472	0.321146	0.252912	0.265331	0.203276	0.455575	0.727252	0.761916	0.434074	0.468463	0.457844	0.536421
420	Unknown	UK380		2.2444	420.158			0.0224265	0.0179578	0.0309756	0.0289808	0.0321928	0.0225899	0.00532355	0.0475971	0.0765374	0.056563	0.0892202	0.0592547	0.06647	0.0575689	0.0231069	0.039525	0.0292802	0.0386414	0.0147697	0.0300344	0.0238185	0.0530193	0.0881396	0.089921	0.0474599	0.0504342	0.0598176	0.0650953
264	Unknown	UK381		2.2445	293.091			0.106082	0.0895144	0.144763	0.137411	0.161008	0.10789	0.0387932	0.218407	0.333114	0.255044	0.43622	0.265272	0.31833	0.282835	0.113621	0.181243	0.134039	0.181417	0.126922	0.145283	0.111761	0.252372	0.411307	0.43828	0.239293	0.259588	0.257739	0.295702
78	Unknown	UK382		2.246	166.023			0.0323544	0.0318012	0.047596	0.0477318	0.0524794	0.0359595	0.0146806	0.067707	0.101641	0.0745499	0.136416	0.0841241	0.109335	0.0965199	0.0346558	0.0605397	0.0468783	0.0554152	0.0453866	0.0500061	0.0386394	0.0796561	0.12301	0.140621	0.0745505	0.0774903	0.0833736	0.0932504
283	Unknown	UK383		2.2467	308.057			0.138545	0.12145	0.180647	0.17059	0.19977	0.138285	0.0509879	0.288544	0.41357	0.337329	0.53734	0.340363	0.414365	0.353635	0.146903	0.228097	0.177314	0.212979	0.170115	0.186104	0.141879	0.313405	0.503655	0.524366	0.291429	0.306362	0.310396	0.352637
341	Unknown	UK384		2.2473	350.089			0.0475632		0.0320636	0.00819087	0.0287875	0.0506369	0.00983999	0.105012	0.153269	0.0391617	0.102275	0.125847	0.0553738	0.0191035	0.0174591	0.0328807	0.0634932	0.0818621		0.0642148	0.016894	0.110679	0.183966	0.0599747	0.0387593	0.109176	0.11635	0.136496
548	Unknown	UK385		2.2473	558.28			0.00825498	0.00318425		0.0126051			0.00679484	0.00451424					0.00892113	0.00648842	0.00913004	0.00482779					0.00893583
231	Unknown	UK386		2.2476	244.037			0.0614024	0.0598675	0.0744043	0.0782412	0.0934057	0.077013	0.0411337	0.144041	0.164412	0.159672	0.214847	0.150398	0.173268	0.141373	0.0891237	0.112409	0.0848873	0.118618	0.0952051	0.0929549	0.0664683	0.155835	0.262347	0.253945	0.147263	0.16294	0.140374	0.155696
184	Unknown	UK387		2.2477	222.02			0.0303046	0.0258012	0.0387285	0.0367027	0.0400863	0.0275494	0.00852833	0.0516198	0.0795114	0.0649577	0.103604	0.0644184	0.0725524	0.0782446	0.0299199	0.046486	0.0365568	0.0442952	0.0148711	0.0365894	0.0316622	0.0606769	0.107592	0.0976846	0.0555182	0.0612812	0.0638333	0.0713933
337	Unknown	UK388		2.2477	349.082			0.0314714	0.0263125	0.042008	0.0778102	0.0881742	0.0600611	0.021555	0.128508	0.0586574	0.142704	0.226769	0.146422	0.168886	0.148335	0.064046	0.0924065	0.0777454	0.0968343	0.075332	0.0751188	0.0589807	0.124311	0.207331	0.203273	0.0573525	0.116983	0.130972	0.140186
279	Unknown	UK389		2.2486	307.056			0.0277379	0.0230978	0.0324958	0.0344106	0.0386943	0.0271284		0.0548696	0.0764121	0.06457	0.0983812	0.0588451	0.0784541	0.0627325		0.0460462	0.0323002	0.0411232	0.0310698	0.0326208	0.0280989	0.0594005	0.0916846	0.0970814	0.0568689	0.0573508	0.0605567	0.0724994
680	Unknown	UK390		2.2499	1051.23			0.00318144	0.00396913	0.00838415	0.0118885	0.00476158	0.0118029	0.0101746	0.0016127	0.00435117	0.00915059	0.000618657	0.00582161	0.00158336	0.0135886	0.0139244	0.00146769	0.000774891	0.0110271	0.00275597	0.00346219	0.0121625	0.00161008		0.00102992	0.0089456	0.0037329	0.00286477	0.00219029
357	Unknown	UK391		2.2505	363.065										0.00450931		0.00359969	0.00769068	0.0052737												0.00510859	0.000433015	0.000328172	0.00211578	0.00420057
100	Unknown	UK392		2.2508	179.065			0.0376992	0.0375308	0.0471513	0.0655184	0.036005	0.0598297	0.0657232		0.0488612	0.0366047	0.0602133		0.0529006	0.0465441	0.0585519		0.0212694	0.0533516	0.0481638	0.0382716	0.0525189	0.0323375			0.0332929	0.0104104	0.012184	0.0316256
466	Unknown	UK393		2.2512	457.11			0.0383319	0.0391464	0.0566232	0.0774922	0.0392772	0.0627411	0.0408718	0.0306852	0.0338372	0.0456762		0.0482311	0.0237632	0.0542829	0.0570842	0.0358944	0.0359596	0.0604921	0.0492281	0.0460367	0.053987	0.0437717	0.0068612	0.0230761	0.0413142	0.0321615	0.0351084	0.0372092
331	Unknown	UK394		2.2514	347.092
452	Unknown	UK395		2.2515	441.137			0.12399	0.125044	0.181311	0.241099	0.132515	0.185627	0.121225	0.0946683	0.134049	0.149374	0.0731824	0.151718	0.0862655	0.178156	0.183063	0.112748	0.117488	0.207782	0.161424	0.143822	0.1897	0.14939	0.117478	0.0803687	0.14433	0.12285	0.116123	0.128092
220	Unknown	UK396		2.2517	239.091			0.102596	0.0988317	0.142648	0.200654	0.108771	0.175246	0.177993	0.132441	0.183078	0.152647	0.148692	0.155715		0.153417	0.16049	0.100523	0.123647	0.166051	0.141654	0.138438	0.151201	0.187537			0.150315	0.142285	0.102936	0.115535
430	Unknown	UK397		2.2517	425.163			0.16578	0.168646	0.256447	0.322918	0.184976	0.264224	0.160001	0.134006	0.192122	0.200182	0.104408	0.205043	0.113616	0.257533	0.245041	0.155485	0.161313	0.277187	0.213089	0.209488	0.245725	0.214525	0.176546	0.120285	0.191292	0.167671	0.16341	0.183246
425	Unknown	UK398		2.2519	424.161			0.0140367	0.0144892	0.0179518	0.0257517	0.00527997	0.0213568	0.0121518	0.00432522	0.0144635	0.0204818		0.018141	0.00597875	0.0226288	0.0193572	0.00479054	0.00644949	0.0222258	0.0184497	0.00532602	0.0225956	0.00835318	0.00925391	0.0096656	0.00552429	0.0133251	0.0141084	0.00574933
483	Unknown	UK399		2.2531	473.074			0.0365934	0.0382514	0.0527654	0.0766098	0.0387161	0.0632237	0.0496628	0.0284983	0.0409032	0.0482139	0.00864725	0.0474278	0.0249104	0.0501981	0.0613401	0.0347961	0.0362504	0.0706022	0.0509922	0.0471674	0.0608394	0.048238	0.0332896	0.0209079	0.0449224	0.0350409	0.032207	0.0145011
206	Unknown	UK400		2.2535	229.055			0.030264	0.046337	0.0355839	0.0471412		0.0592939	0.0279768								0.0406636	0.00801704	0.0206505	0.0456649	0.0372218		0.0372981
481	Unknown	UK401		2.2536	472.065			0.0142124	0.0144451	0.0195889	0.0301599	0.00525721	0.0236393	0.0146355	0.011406	0.0191206	0.0114711		0.0168544	0.00830211	0.00895304	0.0231046	0.00663398	0.0141789	0.0247574	0.0179506	0.00537147	0.0223541	0.0197426	0.0161239	0.00457508	0.0111564	0.012985	0.0127942	0.014867
595	Unknown	UK402		2.2546	647.124											0.00301814				0.0194645	0.000559346		0.00872953			0.00480664		0.00623944	0.000328487		0.000921793		0.00240978
444	Unknown	UK403		2.2554	438.129			0.0055905	0.0111186	0.0161793	0.0321019	0.00381487	0.0304293	0.0194639								0.0326756	0.00244722	0.0155456	0.0217765	0.0249232	0.020521	0.0300462		0.00209093		0.0142469	0.00930596
473	Unknown	UK404		2.3066	463.125			0.0164926	0.0148567	0.0185492	0.00869607	0.0193162	0.0172147	0.0143835	0.00750609	0.00563274	0.012678	0.0104881		0.00867312	0.00969557	0.0174125	0.0209038		0.0148104	0.0173471	0.00488925	0.0112449	0.0101258	0.0201432	0.00200464	0.0131764	0.0060927	0.0135409	0.0183852
549	Unknown	UK405		2.3074	558.281			0.0929031	0.108697	0.100965	0.144498	0.121645	0.0968328	0.0781185	0.066442		0.0459282		0.0216053	0.0842257	0.0507115	0.1195	0.122112	0.127839	0.108859	0.0205476	0.116768	0.104054				0.00411919	0.043626	0.0218643	0.0372543
281	Unknown	UK406		2.3277	307.105			0.0184844		0.00262187	0.0222432	0.0230365	0.0199336	0.0196955	0.0271954	0.0169087	0.0199432	0.0253561	0.0158848	0.0149968	0.0118414	0.0208201	0.0251792	0.0229063	0.00635275	0.00980585	0.0144927		0.0139534	0.031126	0.0263366	0.0149132	0.0206227	0.0173974	0.0214238
317	Unknown	UK407		2.3278	338.123			0.0402717	0.0300394	0.0420555	0.0490473	0.0401115	0.0410329	0.0436248	0.0512587	0.0437849	0.0373783	0.0454452	0.0528485	0.035883	0.0482734	0.0462628	0.0508181	0.0471062	0.0228849	0.0358272	0.0290726	0.0254942	0.0422665	0.0701448	0.0480733	0.0328235	0.0478003	0.0352916	0.0413978
503	Unknown	UK408		2.3309	512.206			0.0121646	0.0124321	0.00604556	0.0185933	0.0138433	0.00778727	0.00706434	0.0153835	0.0068961	0.0162791	0.0172755		0.0150651	0.0209074	0.00574346	0.0153235	0.0188223		0.0135189	0.00699731	0.0147006	0.0108056	0.0226176	0.0121292	0.0171572	0.0221171	0.0205113
80	Unknown	UK409		2.3338	169.142				0.03251	0.0508884	0.0482209			0.00139401	0.0579038	0.0381691	0.0563743	0.157992	0.0074024	0.144002	0.0467411		0.0243843	0.0327325		0.0390563	0.0181721		0.0372923	0.168272		0.0716021		0.0553249	0.0632867
289	Unknown	UK410		2.3457	315.157				0.00569108	0.011524	0.010196	0.00922079	0.00713232	0.0183832	0.00542267	0.00288781	0.00643957	0.0102236	0.00644301	0.00582851	0.00853842		0.0136938	0.00909892		0.00892772	0.00650071	0.0115439	0.0138945	0.0103563			0.0123927	0.0155121	0.00814462
563	Unknown	UK411		2.3477	591.357			0.0208767	0.0183519	0.0230594	0.0225356	0.0244142	0.0197127	0.110007	0.0320627	0.0369662	0.0311537	0.049953	0.0289328	0.0405697	0.0418866	0.0194707	0.0249512	0.0224905	0.0310253	0.0219824	0.0235416	0.0190527	0.0319764	0.0485245	0.046831	0.0300646	0.0390881	0.033912	0.0434422
588	Unknown	UK412		2.3477	629.313			0.015964	0.012663		0.0175323	0.0216883	0.0161237	0.0550617	0.0214854			0.0424043	0.015503	0.0298254	0.0273667	0.015019	0.0190404	0.0179841	0.019642		0.0187566	0.00643134	0.0280564	0.0170658	0.047586	0.0235902	0.0290984	0.0256128	0.0319122
577	Unknown	UK413		2.3479	608.384			0.0625515	0.0573891	0.0724936	0.0680533	0.0763667	0.0632769	0.461905	0.0993783	0.113101	0.0900514	0.128979	0.0964996	0.107309	0.106281	0.0674845	0.0730796	0.0691292	0.0900016	0.0691043	0.0641753	0.0566388	0.0901648	0.136791	0.138158	0.0859982	0.0869808	0.0938383	0.110209
477	Unknown	UK414		2.3482	469.124					0.0120638	0.0211672	0.0150866		0.0156555	0.0216753		0.0264829	0.0289517		0.0140143	0.0218474	0.00798208	0.00797915		0.00260461		0.00334892	0.00326353		0.0314036		0.0181171		0.011077	0.0228711
581	Unknown	UK415		2.3482	613.34			0.0190018	0.0221353	0.0271389	0.026911	0.0302557	0.0220947	0.0605445	0.0291719	0.043481	0.035782	0.0571715	0.0416661	0.0498647	0.0456396	0.0217999	0.0303209	0.0246711	0.032567	0.026337	0.0246724	0.0217547	0.0307562	0.0501084	0.0601977	0.0389717	0.0421223	0.0384196	0.0487219
478	Unknown	UK416		2.3558	469.135			0.0418796	0.0434403	0.0431736	0.051897	0.128129	0.0850525	0.0993943	0.126216	0.109374	0.115666	0.0839956	0.0972892	0.112287	0.16014	0.0504829	0.0182608	0.0346055	0.0493178		0.0391817	0.0289009	0.0999134	0.16076	0.18377	0.161945	0.167561	0.0858968	0.15192
550	Unknown	UK417		2.3641	558.281			0.121341	0.164106	0.107828	0.167047	0.173611	0.123322	0.101827	0.0984849	0.0718417	0.104276	0.117663	0.141505	0.141356	0.110199	0.0388572	0.151066	0.18059	0.135163		0.14578	0.134525	0.10527	0.158454	0.117623	0.103052	0.111288
313	Unknown	UK418		2.3651	335.16			0.00306951	0.0277934	0.0320125	0.0343668	0.0186302		0.0149893	0.046205	0.028995	0.0414929	0.035644	0.0183305		0.0303513	0.0168124	0.0255047	0.0320194	0.0317097	0.0243819	0.0138508	0.0135709		0.0514545	0.0449642	0.0357522	0.0292547	0.0366793
242	Unknown	UK419		2.3739	256.006			0.0242442	0.0223571	0.025949	0.0269979	0.0420295	0.042367	0.0254885	0.0470941	0.0502616	0.0725196	0.073716	0.0575408	0.0570018	0.0577681	0.0372025	0.0600149	0.0318092	0.0485271	0.0478538	0.0379175	0.0254974	0.0612685	0.0801799	0.0719786	0.0590491	0.0659682	0.0454983
270	Unknown	UK420		2.375	303.036			0.0195702	0.016379	0.0251307	0.0261324	0.0311862	0.018542	0.00855954	0.0341788	0.0468882	0.0362464	0.0558034	0.0437443	0.042466	0.0398059	0.0208847	0.0304971	0.0196233	0.0290409	0.0112247	0.0226937	0.020098	0.0352909	0.0692153	0.0575798	0.0332917	0.0353489	0.0411353	0.0431001
11	Unknown	UK421		2.3768	122.032			0.0384276	0.0367596	0.0477842	0.0528029	0.0564689	0.0418282	0.0228474	0.0703985	0.0814683	0.0758599	0.0940276	0.0695974	0.0810851	0.0896434	0.0408608	0.0570849	0.0452499	0.0516958	0.0422582	0.0445057	0.0368521	0.0646552	0.114083	0.104469	0.0648934	0.0707471	0.0667425	0.0817379
251	Unknown	UK422		2.3769	271.976			0.0537955	0.0580641	0.0642252	0.0697879	0.101765	0.0915552	0.0545286	0.110374	0.105672	0.160567	0.162233	0.137201	0.13342	0.12165	0.0907266	0.132832	0.0834826	0.106696	0.110384	0.0892395	0.064527	0.14244	0.191501	0.151663	0.147942	0.169166	0.106017	0.117275
300	Unknown	UK423		2.3772	325.108			0.0224312	0.0278694			0.032771	0.0303883	0.0210661	0.0301112	0.0147587	0.032091		0.0268774	0.0246342	0.0221142								0.0303072	0.0326252	0.0132059	0.0126195		0.013761	0.0317824
419	Unknown	UK424		2.3822	420.064				0.00197554	0.0010194	0.00124713	0.00137689										0.00234282	0.00224778	0.000407937	0.00113624		0.00026273	0.00133613
350	Unknown	UK425		2.3876	354.037			0.0155227	0.0147637	0.024179	0.0202173	0.0251458	0.016477	0.00422833	0.0271849	0.0372294	0.0265341	0.0555096	0.0340555	0.0343246	0.038219	0.0167606	0.0250589	0.0209921	0.0255411	0.0162467	0.0185848	0.0176677	0.0306407	0.0511118	0.0533869	0.0298975	0.0300945	0.0308375	0.0414927
500	Unknown	UK426		2.389	508.034			0.00367877	0.00632283	0.00967825	0.0110977	0.0129542	0.00810362	0.00146998	0.0117649	0.0198247	0.00939327	0.024529	0.0172865	0.00822398	0.0186906	0.00658465	0.0105306	0.00398888	0.00578438	0.00201519	0.00962143		0.012417	0.0257719	0.0122241	0.00668575	0.0128352	0.0122747	0.0173681
535	Unknown	UK427		2.3899	546.054										0.0155988	0.0242211	0.019812												0.0068304		0.0129555			0.0147382	0.00988105
[truncated: 171 more rows]

## Sheet: d_POS_mean_SE
Supplementary Table S1d. Mean and standard error of metabolites in UPLC-ESI(-)/HDMS data, positive mode
[truncated: 698 more rows]

## Sheet: e_PDA_Carotenoids_raw_norm
Supplementary Table S1e. Integrated peak areas, identifications, chemical formulas, exact masses, retention times, UV maxima (nm), and errors (mDa) between calculated and analyzed exact molecular ion masses of UPLC-ESI(+)/HDMS analysis normalized to ISTD and FW (g) in positive mode.
[truncated: 21 more rows]

[truncated: 7 more sheets: f_PDA carotenoids_mean_SE, g_GCMS_raw_norm, h_GCMS_mean_SE, i_2wayANOVA, j_Pairwise_LC-MS, k_Pairwise_GCMS, l_Pairwise_ratios]
